# Supplementary material for: Monolithically-grained perovskite solar cell with Mortise-Tenon structure for charge extraction balance
Source: Nat Commun. 2023 Jun 3;14:3216. doi: 10.1038/s41467-023-38926-3 (PMC10239504; doi:10.1038/s41467-023-38926-3)
Supplement: Supplementary file 6 — Source Data [file 41467_2023_38926_MOESM6_ESM.xlsx]

## Sheet: Fig.2e
Control			w/NVP
Binding energy (eV)	Intensity		Binding energy (eV)	Intensity
153.45	50586.4		153.38	46983.4
153.4	50761.8		153.33	47631.9
153.35	50774.9		153.28	47555.3
153.3	50433.9		153.23	46722.6
153.25	50133.6		153.18	46999.5
153.2	50864.6		153.13	47414.6
153.15	51397		153.08	46697.6
153.1	51231.8		153.03	47105
153.05	51409.9		152.98	47500.3
153	50789.2		152.93	47371.6
152.95	50523.8		152.88	47720.4
152.9	50650.9		152.83	47569.5
152.85	50887.7		152.78	47141.3
152.8	50617		152.73	47686.1
152.75	50357.2		152.68	47380.5
152.7	50942.1		152.63	47478
152.65	50228		152.58	47297.6
152.6	50644.4		152.53	47412.4
152.55	50535.2		152.48	47107.6
152.5	50379.5		152.43	46999.4
152.45	50642.3		152.38	46722.7
152.4	49954.1		152.33	46965
152.35	49901		152.28	47483.5
152.3	49223		152.23	46593.2
152.25	49787.4		152.18	46928.1
152.2	50079.3		152.13	46793
152.15	49533.7		152.08	46496.9
152.1	49743.1		152.03	46469.6
152.05	50413.2		151.98	46405.1
152	50488.2		151.93	47076
151.95	50440.4		151.88	46979.5
151.9	49568.8		151.83	46611
151.85	49446.2		151.78	46635.4
151.8	49906.6		151.73	46768.3
151.75	50003.8		151.68	47032.5
151.7	50037.5		151.63	46918.4
151.65	49928.1		151.58	46549.5
151.6	49682.6		151.53	46643.4
151.55	50170.5		151.48	46848
151.5	50228.5		151.43	47220.9
151.45	50208.3		151.38	47056
151.4	50535.9		151.33	47103.8
151.35	50183.3		151.28	46678.1
151.3	50167.2		151.23	46669.3
151.25	50073.7		151.18	46255.8
151.2	49820.6		151.13	46786.8
151.15	50432.6		151.08	46445.1
151.1	50557.6		151.03	46318.4
151.05	50261.5		150.98	46353.4
151	50932.4		150.93	46817.2
150.95	50697.5		150.88	46753.4
150.9	50509		150.83	46666.1
150.85	50517.5		150.78	46707.2
150.8	50708.6		150.73	47342.8
150.75	51049.3		150.68	46636.5
150.7	50946.4		150.63	47147.9
150.65	50983.5		150.58	47169.3
150.6	51719.4		150.53	47070
150.55	50989.4		150.48	47514
150.5	51498.4		150.43	47491.2
150.45	51511.6		150.38	47272
150.4	51519		150.33	47195.7
150.35	51215.3		150.28	47900.6
150.3	51480		150.23	47809.9
150.25	50869.2		150.18	48331.3
150.2	51357.5		150.13	47730.2
150.15	51047.4		150.08	47498.4
150.1	51075.1		150.03	47945.9
150.05	50667.3		149.98	47671.5
150	50776.2		149.93	47525.2
149.95	50699.1		149.88	47071.7
149.9	50161		149.83	47339.4
149.85	50494.3		149.78	47354.3
149.8	50364.4		149.73	47525
149.75	50014.3		149.68	46741.8
149.7	49881		149.63	47046.5
149.65	49166.7		149.58	47460.6
149.6	49376.2		149.53	46953.3
149.55	49433.9		149.48	46305.9
149.5	48983.7		149.43	46752.5
149.45	48336.9		149.38	46606.3
149.4	49174.4		149.33	46297.9
149.35	49211.1		149.28	45560.4
149.3	49354.7		149.23	46412.8
149.25	48634.6		149.18	46008.2
149.2	49088.8		149.13	45413.7
149.15	48845.1		149.08	45395
149.1	49339.4		149.03	45239.5
149.05	49286.6		148.98	46002.1
149	49063.8		148.93	46057.1
148.95	48952.4		148.88	45263.5
148.9	48926.9		148.83	45502.3
148.85	48721.3		148.78	45668.5
148.8	48552.6		148.73	45306.2
148.75	49322.9		148.68	45122.8
148.7	48596.2		148.63	45018
148.65	48946.4		148.58	44896.8
148.6	48943.1		148.53	45791.4
148.55	48112.1		148.48	45230.3
148.5	49092.3		148.43	45466.1
148.45	48171.9		148.38	45970
148.4	47895.1		148.33	45441.7
148.35	48360.9		148.28	45200.8
148.3	47532.4		148.23	45117.2
148.25	47480.6		148.18	45075
148.2	46967.2		148.13	45183.3
148.15	47068.5		148.08	44977
148.1	46732.3		148.03	44247.9
148.05	46838.7		147.98	43942
148	47390.1		147.93	44111.8
147.95	46575.2		147.88	43879.7
147.9	45899.9		147.83	43611.9
147.85	46288.3		147.78	43775.3
147.8	46742.3		147.73	43334.4
147.75	45971.4		147.68	43823.3
147.7	46068.3		147.63	43354.5
147.65	46104.3		147.58	43108
147.6	45497.4		147.53	43111.2
147.55	45268.4		147.48	43159.5
147.5	45352.8		147.43	43249.2
147.45	45530		147.38	43272.5
147.4	45563.7		147.33	42715.6
147.35	45251.8		147.28	42361.8
147.3	45685.4		147.23	42704.5
147.25	45664.5		147.18	42239.5
147.2	45260.4		147.13	42114.1
147.15	45385.4		147.08	42529.6
147.1	45920.7		147.03	42449.3
147.05	45357.8		146.98	42143.4
147	44983.7		146.93	42985.9
146.95	45638		146.88	42382.6
146.9	45310.3		146.83	42785.6
146.85	45368.9		146.78	42145.2
146.8	45185.5		146.73	42526.7
146.75	45620.5		146.68	42642.7
146.7	45317.3		146.63	42691.3
146.65	45210.2		146.58	42917.7
146.6	45319.2		146.53	43024.8
146.55	45383.8		146.48	42398.3
146.5	46089		146.43	42648.7
146.45	45324.1		146.38	42766.8
146.4	46229.8		146.33	42578.1
146.35	45750.1		146.28	42523.5
146.3	45639.2		146.23	42741
146.25	45407.9		146.18	42346.4
146.2	45914.6		146.13	42909.3
146.15	45989.5		146.08	42626.6
146.1	46655.6		146.03	42988.2
146.05	47117.3		145.98	43123.1
146	45946.1		145.93	43166
145.95	47187.9		145.88	43364.2
145.9	46615.5		145.83	43476.6
145.85	46815.2		145.78	43406
145.8	47802.2		145.73	43376.5
145.75	47762.4		145.68	44167.3
145.7	47686.7		145.63	43659.4
145.65	47945.6		145.58	44366.4
145.6	47900.1		145.53	44518.3
145.55	48020.7		145.48	44419.8
145.5	48463.9		145.43	44038
145.45	48422.4		145.38	44217.3
145.4	47750.4		145.33	45057.8
145.35	48274.7		145.28	44709.4
145.3	48485.9		145.23	44813.4
145.25	48403.3		145.18	44900.5
145.2	48925.1		145.13	45157.3
145.15	49217.2		145.08	45357
145.1	49000.7		145.03	45219.4
145.05	49433.3		144.98	45314.7
145	49185.6		144.93	45356.1
144.95	49224		144.88	45370.3
144.9	49054.3		144.83	45091.9
144.85	48922.3		144.78	45378.1
144.8	48918.6		144.73	45626.6
144.75	49671.4		144.68	45130.5
144.7	49622.4		144.63	45761.7
144.65	49980.9		144.58	45824.3
144.6	50280.7		144.53	46264.3
144.55	50812.7		144.48	46312
144.5	50211		144.43	46376.8
144.45	51124.5		144.38	46211.2
144.4	51412.6		144.33	46783.7
144.35	51822.5		144.28	46446.3
144.3	52802.9		144.23	46621.6
144.25	53874.4		144.18	46906.3
144.2	55213.5		144.13	46938.8
144.15	56177.4		144.08	47735.3
144.1	57682.5		144.03	48222.6
144.05	59654.5		143.98	49393.3
144	62461.3		143.93	50219.1
143.95	65464.6		143.88	50715.2
143.9	69049.6		143.83	52049.5
143.85	73546.8		143.78	53652.7
143.8	80045.4		143.73	56464.4
143.75	85997.3		143.68	58363.8
143.7	94105		143.63	61281.3
143.65	104428		143.58	64305.1
143.6	114393		143.53	69400.6
143.55	126809		143.48	74215
143.5	139755		143.43	80819.4
143.45	154740		143.38	89129.6
143.4	169396		143.33	96540
143.35	185633		143.28	106345
143.3	197472		143.23	118642
143.25	208086		143.18	131116
143.2	216485		143.13	143348
143.15	219952		143.08	158143
143.1	221498		143.03	170826
143.05	220052		142.98	182454
143	212943		142.93	193488
142.95	201419		142.88	199490
142.9	190557		142.83	204015
142.85	176272		142.78	206922
142.8	163775		142.73	202958
142.75	148833		142.68	196011
142.7	134664		142.63	186735
142.65	121265		142.58	175354
142.6	109187		142.53	162984
142.55	98780.5		142.48	149760
142.5	90135.7		142.43	137463
142.45	82622.8		142.38	122615
142.4	77012.3		142.33	111312
142.35	71252.2		142.28	101388
142.3	67141.3		142.23	91235.6
142.25	62396.6		142.18	82764
142.2	59729.2		142.13	76994.7
142.15	57216.1		142.08	70333.8
142.1	54685.8		142.03	65885.9
142.05	52871.5		141.98	61107.9
142	51687.2		141.93	57586
141.95	50773.8		141.88	55044.5
141.9	49309.8		141.83	51812.8
141.85	48174.4		141.78	49700
141.8	47698.5		141.73	48075
141.75	48202.7		141.68	46844
141.7	48107.4		141.63	45464.6
141.65	47611.6		141.58	44287.7
141.6	47965.7		141.53	44006.4
141.55	48143.1		141.48	42341.2
141.5	49169.7		141.43	41594.2
141.45	49659.8		141.38	41571.6
141.4	50048.9		141.33	41560.9
141.35	49867.3		141.28	40421.9
141.3	49054.1		141.23	40570.3
141.25	47913		141.18	39977.1
141.2	47767.1		141.13	39896.1
141.15	46337.2		141.08	40121.9
141.1	44710.7		141.03	39582.1
141.05	43252.9		140.98	39372.7
141	42267.3		140.93	38245.3
140.95	41351.7		140.88	38193
140.9	40296.1		140.83	37821.5
140.85	39182.2		140.78	36715
140.8	38530		140.73	36278.3
140.75	38029.6		140.68	35705.8
140.7	37808.4		140.63	35817
140.65	38272.7		140.58	35177.9
140.6	37795.3		140.53	35292.9
140.55	37168.2		140.48	35054.5
140.5	36987		140.43	34802.8
140.45	37003.5		140.38	34160.6
140.4	36183.6		140.33	34697.5
140.35	36930.8		140.28	34555
140.3	37305		140.23	34241.4
140.25	37275.6		140.18	34778.6
140.2	37634		140.13	34775.9
140.15	37504.3		140.08	33990.8
140.1	37633		140.03	34363.4
140.05	37352.3		139.98	35024.1
140	37931.3		139.93	34763.8
139.95	38155.9		139.88	34955.5
139.9	38423.6		139.83	35268.1
139.85	38391.1		139.78	34941
139.8	38997.9		139.73	35039
139.75	39266.1		139.68	35296.4
139.7	38846.2		139.63	35233.4
139.65	40001.8		139.58	36366
139.6	40270.8		139.53	35430.5
139.55	40783.5		139.48	36828.2
139.5	40944.4		139.43	36932.3
139.45	41970.2		139.38	37208.2
139.4	43021.8		139.33	37224.6
139.35	43823		139.28	37692.3
139.3	46020.8		139.23	38335
139.25	47387		139.18	38336
139.2	49933.7		139.13	39130.7
139.15	52536.6		139.08	40351.9
139.1	56464.6		139.03	41443.2
139.05	60386.1		138.98	43123
139	66106.7		138.93	44734.1
138.95	73811.7		138.88	46958.7
138.9	82484.5		138.83	49725
138.85	91344		138.78	52990.4
138.8	103724		138.73	56758.7
138.75	118499		138.68	62618
138.7	133459		138.63	69187.2
138.65	152374		138.58	77595.9
138.6	170122		138.53	86376.5
138.55	190189		138.48	97601.1
138.5	209443		138.43	109925
138.45	228318		138.38	125101
138.4	243747		138.33	142225
138.35	256369		138.28	160170
138.3	265424		138.23	178185
138.25	268508		138.18	195497
138.2	264401		138.13	211992
138.15	257381		138.08	226817
138.1	247119		138.03	237302
138.05	231076		137.98	244063
138	213402		137.93	247086
137.95	193695		137.88	244309
137.9	174989		137.83	237790
137.85	156512		137.78	227480
137.8	138415		137.73	213038
137.75	124019		137.68	195301
137.7	110015		137.63	179163
137.65	98070.3		137.58	161398
137.6	86952.8		137.53	144749
137.55	78476.3		137.48	129133
137.5	71206.3		137.43	113770
137.45	65339.8		137.38	100776
137.4	60316.9		137.33	89722.9
137.35	55591.6		137.28	80272.4
137.3	53220.7		137.23	72138.8
137.25	49151.7		137.18	64587.8
137.2	47350.5		137.13	59309.1
137.15	45728		137.08	54905.9
137.1	44606.8		137.03	50638
137.05	43126.1		136.98	47870.8
137	41409.7		136.93	45901.1
136.95	41207.8		136.88	43342.5
136.9	41431		136.83	40869.7
136.85	41337.5		136.78	39455.8
136.8	41469.6		136.73	37884.3
136.75	42200.4		136.68	36935.7
136.7	43026.7		136.63	35359.6
136.65	43435.8		136.58	34782.6
136.6	43425.5		136.53	34133.2
136.55	43968.1		136.48	34047.4
136.5	44691		136.43	33662.5
136.45	43904.6		136.38	34103.7
136.4	43466.4		136.33	33663.5
136.35	41912.7		136.28	33365.1
136.3	40745		136.23	33097.5
136.25	39042.2		136.18	32798.1
136.2	37338.8		136.13	32394.1
136.15	35603.4		136.08	32070.7
136.1	34291.9		136.03	32162.6
136.05	32791		135.98	30997.6
136	31772.8		135.93	30333.5
135.95	30851.3		135.88	29488
135.9	30507.1		135.83	28924
135.85	29549.8		135.78	28604.1
135.8	28513.8		135.73	27473
135.75	28559.1		135.68	27543.1
135.7	28089.1		135.63	26936.8
135.65	27849		135.58	27185
135.6	27413.8		135.53	26066.8
135.55	26999		135.48	26656.1
135.5	26812.2		135.43	25784.8
135.45	26882.9		135.38	26020.8
135.4	26740.2		135.33	25386.7
135.35	26265.8		135.28	25609.7
135.3	26065		135.23	25472.3
135.25	26012.9		135.18	25211.9
135.2	26342		135.13	25125.6
135.15	26159.5		135.08	24855.3
135.1	25359.4		135.03	24548.1
135.05	25008.9		134.98	24665.1
135	25429		134.93	24593.1
134.95	24866.1		134.88	24386.7
134.9	25212.8		134.83	24596.3
134.85	24834.1		134.78	24470.8
134.8	24948.1		134.73	24454.3
134.75	24943.9		134.68	24434.6
134.7	24967		134.63	24349.3
134.65	24598.3		134.58	24104.8
134.6	24558.4		134.53	24574.2
134.55	24290.2		134.48	24267.1
134.5	24951.9		134.43	23870
134.45	24771.3		134.38	24090.2
134.4	24833.7		134.33	23535
134.35	25310.6		134.28	23953.6
134.3	24872.8		134.23	23732.2
134.25	24671.7		134.18	23834.2
134.2	24413		134.13	23933.8
134.15	24485.4		134.08	23386.3
134.1	24827.6		134.03	24050.6
134.05	24873.1		133.98	23772.9
134	24488.5		133.93	23642
133.95	24434.3		133.88	23460.8
133.9	24608.5		133.83	23723.4
133.85	24266.5		133.78	23517
133.8	24293.4		133.73	23524.5
133.75	24199.1		133.68	23236.9
133.7	24280.9		133.63	23375.5
133.65	24462.3		133.58	23825.6
133.6	24038.9		133.53	23577.7
133.55	23946.9		133.48	23146.3
133.5	24006.6		133.43	23380.6
133.45	24097.9		133.38	23405.6

## Sheet: Fig.2f
Control			w/NVP
Time (ns)	Intensity		Time (ns)	Intensity
0	1		0	1
0.2	0.95567		0.4	0.95232
0.4	0.982		0.8	0.91164
0.6	0.96933		1.2	0.89263
0.8	0.90867		1.6	0.86696
1	0.883		2	0.85395
1.2	0.84133		2.4	0.79293
1.4	0.83567		2.8	0.82261
1.6	0.832		3.2	0.82261
1.8	0.827		3.6	0.81494
2	0.79833		4	0.81494
2.2	0.78033		4.4	0.78926
2.4	0.77267		4.8	0.82561
2.6	0.76967		5.2	0.81994
2.8	0.74667		5.6	0.81194
3	0.74233		6	0.81327
3.2	0.73933		6.4	0.77893
3.4	0.72067		6.8	0.77492
3.6	0.718		7.2	0.76792
3.8	0.69933		7.6	0.7976
4	0.67967		8	0.78293
4.2	0.682		8.4	0.78193
4.4	0.68333		8.8	0.79193
4.6	0.70133		9.2	0.78693
4.8	0.692		9.6	0.76159
5	0.666		10	0.80493
5.2	0.646		10.4	0.78393
5.4	0.67733		10.8	0.7886
5.6	0.658		11.2	0.76492
5.8	0.62933		11.6	0.78126
6	0.64367		12	0.8076
6.2	0.63667		12.4	0.76859
6.4	0.654		12.8	0.78893
6.6	0.61367		13.2	0.76392
6.8	0.64		13.6	0.77826
7	0.64467		14	0.76892
7.2	0.634		14.4	0.77192
7.4	0.623		14.8	0.78493
7.6	0.598		15.2	0.81994
7.8	0.60533		15.6	0.75859
8	0.599		16	0.76292
8.2	0.59867		16.4	0.76526
8.4	0.604		16.8	0.76859
8.6	0.592		17.2	0.77593
8.8	0.613		17.6	0.74491
9	0.59667		18	0.75125
9.2	0.60067		18.4	0.74625
9.4	0.59133		18.8	0.76325
9.6	0.56333		19.2	0.74525
9.8	0.601		19.6	0.73991
10	0.582		20	0.73758
10.2	0.582		20.4	0.75959
10.4	0.59633		20.8	0.77326
10.6	0.56		21.2	0.74825
10.8	0.59533		21.6	0.72024
11	0.579		22	0.7896
11.2	0.578		22.4	0.72157
11.4	0.547		22.8	0.78259
11.6	0.58833		23.2	0.76559
11.8	0.54033		23.6	0.75358
12	0.55133		24	0.72191
12.2	0.52833		24.4	0.72091
12.4	0.55733		24.8	0.73124
12.6	0.55933		25.2	0.73725
12.8	0.544		25.6	0.76759
13	0.52867		26	0.73391
13.2	0.554		26.4	0.73091
13.4	0.55467		26.8	0.72491
13.6	0.532		27.2	0.74692
13.8	0.551		27.6	0.72724
14	0.55467		28	0.74258
14.2	0.52567		28.4	0.71557
14.4	0.53633		28.8	0.73458
14.6	0.54567		29.2	0.72124
14.8	0.52067		29.6	0.75292
15	0.55367		30	0.74592
15.2	0.53567		30.4	0.73891
15.4	0.535		30.8	0.71457
15.6	0.54767		31.2	0.74792
15.8	0.52633		31.6	0.73591
16	0.52933		32	0.71724
16.2	0.50167		32.4	0.73391
16.4	0.51967		32.8	0.73658
16.6	0.51933		33.2	0.71957
16.8	0.53433		33.6	0.74758
17	0.519		34	0.6959
17.2	0.51667		34.4	0.71157
17.4	0.52133		34.8	0.7049
17.6	0.514		35.2	0.71624
17.8	0.484		35.6	0.72758
18	0.511		36	0.7109
18.2	0.525		36.4	0.72357
18.4	0.492		36.8	0.72691
18.6	0.49667		37.2	0.73391
18.8	0.52167		37.6	0.74725
19	0.51833		38	0.69023
19.2	0.50633		38.4	0.72491
19.4	0.49433		38.8	0.72591
19.6	0.515		39.2	0.72191
19.8	0.48967		39.6	0.71557
20	0.50833		40	0.70824
20.2	0.49567		40.4	0.69823
20.4	0.501		40.8	0.7069
20.6	0.50667		41.2	0.71824
20.8	0.47133		41.6	0.7019
21	0.535		42	0.72091
21.2	0.50867		42.4	0.72991
21.4	0.49833		42.8	0.71957
21.6	0.506		43.2	0.72024
21.8	0.48267		43.6	0.7049
22	0.50833		44	0.73525
22.2	0.493		44.4	0.7079
22.4	0.48133		44.8	0.7119
22.6	0.49133		45.2	0.69723
22.8	0.467		45.6	0.71124
23	0.489		46	0.7109
23.2	0.488		46.4	0.71891
23.4	0.49033		46.8	0.71357
23.6	0.48467		47.2	0.7019
23.8	0.478		47.6	0.71691
24	0.47667		48	0.67689
24.2	0.484		48.4	0.73158
24.4	0.48367		48.8	0.68856
24.6	0.47167		49.2	0.6959
24.8	0.48133		49.6	0.70123
25	0.47233		50	0.73291
25.2	0.46567		50.4	0.71991
25.4	0.49367		50.8	0.7029
25.6	0.46167		51.2	0.70724
25.8	0.47567		51.6	0.70457
26	0.46367		52	0.7049
26.2	0.47967		52.4	0.68289
26.4	0.46567		52.8	0.72391
26.6	0.485		53.2	0.69423
26.8	0.45		53.6	0.7069
27	0.493		54	0.68956
27.2	0.49167		54.4	0.67723
27.4	0.482		54.8	0.68856
27.6	0.45867		55.2	0.6899
27.8	0.465		55.6	0.72891
28	0.44767		56	0.6969
28.2	0.44967		56.4	0.70323
28.4	0.43833		56.8	0.69557
28.6	0.445		57.2	0.6879
28.8	0.468		57.6	0.6889
29	0.48067		58	0.7109
29.2	0.46667		58.4	0.69156
29.4	0.437		58.8	0.69223
29.6	0.47933		59.2	0.66522
29.8	0.44267		59.6	0.67823
30	0.46067		60	0.68489
30.2	0.44367		60.4	0.69723
30.4	0.491		60.8	0.69156
30.6	0.44967		61.2	0.67789
30.8	0.46033		61.6	0.68189
31	0.46767		62	0.69356
31.2	0.44633		62.4	0.69123
31.4	0.475		62.8	0.6889
31.6	0.45467		63.2	0.6929
31.8	0.44233		63.6	0.7099
32	0.44833		64	0.71924
32.2	0.479		64.4	0.67523
32.4	0.44		64.8	0.67056
32.6	0.448		65.2	0.6949
32.8	0.45167		65.6	0.66089
33	0.45333		66	0.67789
33.2	0.445		66.4	0.66055
33.4	0.46967		66.8	0.67889
33.6	0.453		67.2	0.67756
33.8	0.443		67.6	0.67923
34	0.44233		68	0.68323
34.2	0.45433		68.4	0.6859
34.4	0.45967		68.8	0.67623
34.6	0.44267		69.2	0.67989
34.8	0.474		69.6	0.67989
35	0.46433		70	0.68756
35.2	0.44567		70.4	0.70057
35.4	0.43867		70.8	0.67756
35.6	0.433		71.2	0.69557
35.8	0.44		71.6	0.68189
36	0.42033		72	0.6879
36.2	0.45133		72.4	0.68356
36.4	0.43567		72.8	0.67789
36.6	0.42533		73.2	0.66722
36.8	0.448		73.6	0.69857
37	0.441		74	0.67456
37.2	0.42533		74.4	0.67389
37.4	0.44267		74.8	0.68289
37.6	0.44067		75.2	0.67689
37.8	0.43467		75.6	0.65755
38	0.442		76	0.70323
38.2	0.44167		76.4	0.66355
38.4	0.43833		76.8	0.68656
38.6	0.451		77.2	0.64822
38.8	0.41867		77.6	0.68456
39	0.45833		78	0.66255
39.2	0.41633		78.4	0.68023
39.4	0.43467		78.8	0.67422
39.6	0.43267		79.2	0.65955
39.8	0.44733		79.6	0.68723
40	0.453		80	0.67589
40.2	0.42167		80.4	0.68089
40.4	0.44067		80.8	0.67456
40.6	0.423		81.2	0.66689
40.8	0.415		81.6	0.67422
41	0.44033		82	0.66189
41.2	0.409		82.4	0.65622
41.4	0.433		82.8	0.66289
41.6	0.44333		83.2	0.6979
41.8	0.43333		83.6	0.67289
42	0.43333		84	0.66289
42.2	0.43833		84.4	0.67356
42.4	0.409		84.8	0.67089
42.6	0.42867		85.2	0.67656
42.8	0.41733		85.6	0.67056
43	0.40033		86	0.67923
43.2	0.42233		86.4	0.66722
43.4	0.437		86.8	0.68956
43.6	0.41		87.2	0.66989
43.8	0.42267		87.6	0.66889
44	0.424		88	0.66589
44.2	0.41367		88.4	0.64722
44.4	0.41433		88.8	0.68423
44.6	0.425		89.2	0.65355
44.8	0.43933		89.6	0.64121
45	0.42367		90	0.66922
45.2	0.42367		90.4	0.68156
45.4	0.40467		90.8	0.67289
45.6	0.42467		91.2	0.68256
45.8	0.40333		91.6	0.68389
46	0.42333		92	0.64822
46.2	0.407		92.4	0.66055
46.4	0.40567		92.8	0.63655
46.6	0.40433		93.2	0.66389
46.8	0.41067		93.6	0.68289
47	0.41133		94	0.64955
47.2	0.401		94.4	0.64021
47.4	0.398		94.8	0.65755
47.6	0.40033		95.2	0.65855
47.8	0.42333		95.6	0.63088
48	0.4		96	0.65488
48.2	0.43567		96.4	0.65789
48.4	0.40467		96.8	0.67022
48.6	0.37567		97.2	0.65555
48.8	0.41633		97.6	0.65855
49	0.425		98	0.64421
49.2	0.42267		98.4	0.65155
49.4	0.39467		98.8	0.67456
49.6	0.38133		99.2	0.67056
49.8	0.40167		99.6	0.66856
50	0.42167		100	0.66856
50.2	0.39333		100.4	0.6969
50.4	0.41967		100.8	0.64988
50.6	0.40933		101.2	0.65855
50.8	0.38067		101.6	0.65422
51	0.389		102	0.67356
51.2	0.39167		102.4	0.66422
51.4	0.40467		102.8	0.64121
51.6	0.38833		103.2	0.63121
51.8	0.40133		103.6	0.64421
52	0.40033		104	0.65255
52.2	0.39967		104.4	0.63321
52.4	0.38267		104.8	0.66055
52.6	0.418		105.2	0.65288
52.8	0.40567		105.6	0.66522
53	0.39033		106	0.66656
53.2	0.398		106.4	0.65155
53.4	0.39233		106.8	0.62654
53.6	0.40833		107.2	0.65288
53.8	0.40567		107.6	0.65622
54	0.37233		108	0.64321
54.2	0.39533		108.4	0.64588
54.4	0.40467		108.8	0.65322
54.6	0.402		109.2	0.66689
54.8	0.39533		109.6	0.66422
55	0.40733		110	0.66856
55.2	0.39267		110.4	0.65855
55.4	0.389		110.8	0.63888
55.6	0.405		111.2	0.66089
55.8	0.37967		111.6	0.65488
56	0.37467		112	0.65088
56.2	0.36833		112.4	0.64722
56.4	0.41167		112.8	0.64388
56.6	0.39067		113.2	0.62921
56.8	0.374		113.6	0.66856
57	0.373		114	0.62421
57.2	0.38567		114.4	0.65322
57.4	0.40333		114.8	0.62721
57.6	0.39533		115.2	0.66589
57.8	0.38233		115.6	0.65022
58	0.40133		116	0.63588
58.2	0.378		116.4	0.64822
58.4	0.37967		116.8	0.64355
58.6	0.37967		117.2	0.64121
58.8	0.392		117.6	0.65922
59	0.38367		118	0.62021
59.2	0.40333		118.4	0.66822
59.4	0.36967		118.8	0.62988
59.6	0.405		119.2	0.66756
59.8	0.375		119.6	0.67322
60	0.38933		120	0.64888
60.2	0.37733		120.4	0.63054
60.4	0.35467		120.8	0.65022
60.6	0.38467		121.2	0.64822
60.8	0.381		121.6	0.63755
61	0.38233		122	0.62421
61.2	0.376		122.4	0.61754
61.4	0.394		122.8	0.63788
61.6	0.36067		123.2	0.63054
61.8	0.39167		123.6	0.63254
62	0.39433		124	0.65222
62.2	0.39467		124.4	0.65188
62.4	0.38833		124.8	0.67389
62.6	0.395		125.2	0.64755
62.8	0.38333		125.6	0.65222
63	0.378		126	0.65288
63.2	0.37267		126.4	0.63288
63.4	0.371		126.8	0.64188
63.6	0.38333		127.2	0.64755
63.8	0.386		127.6	0.63888
64	0.371		128	0.62921
64.2	0.37333		128.4	0.61987
64.4	0.372		128.8	0.62087
64.6	0.39333		129.2	0.61387
64.8	0.37533		129.6	0.63721
65	0.37933		130	0.62487
65.2	0.391		130.4	0.60887
65.4	0.36533		130.8	0.63221
65.6	0.38333		131.2	0.66889
65.8	0.37133		131.6	0.63388
66	0.371		132	0.63421
66.2	0.364		132.4	0.63755
66.4	0.366		132.8	0.66489
66.6	0.366		133.2	0.64088
66.8	0.374		133.6	0.65255
67	0.34633		134	0.63588
67.2	0.37267		134.4	0.65422
67.4	0.36433		134.8	0.62788
67.6	0.361		135.2	0.61987
67.8	0.36333		135.6	0.63921
68	0.35733		136	0.62954
68.2	0.36967		136.4	0.61921
68.4	0.38		136.8	0.64188
68.6	0.37233		137.2	0.62754
68.8	0.379		137.6	0.6112
69	0.368		138	0.62454
69.2	0.36167		138.4	0.63288
69.4	0.37533		138.8	0.61787
69.6	0.37		139.2	0.62021
69.8	0.37		139.6	0.64622
70	0.36367		140	0.62387
70.2	0.36067		140.4	0.64188
70.4	0.369		140.8	0.65488
70.6	0.36967		141.2	0.6032
70.8	0.35133		141.6	0.63388
71	0.35833		142	0.63088
71.2	0.39333		142.4	0.63655
71.4	0.371		142.8	0.61187
71.6	0.365		143.2	0.60153
71.8	0.37467		143.6	0.63921
72	0.364		144	0.64522
72.2	0.38833		144.4	0.6132
72.4	0.347		144.8	0.61621
72.6	0.35567		145.2	0.6062
72.8	0.349		145.6	0.62954
73	0.37		146	0.65222
73.2	0.34		146.4	0.60253
73.4	0.36333		146.8	0.64421
73.6	0.349		147.2	0.62154
73.8	0.36333		147.6	0.62954
74	0.36667		148	0.63021
74.2	0.35267		148.4	0.61621
74.4	0.37733		148.8	0.62087
74.6	0.35533		149.2	0.63821
74.8	0.37033		149.6	0.62588
75	0.341		150	0.59286
75.2	0.37833		150.4	0.61887
75.4	0.354		150.8	0.61521
75.6	0.35833		151.2	0.64055
75.8	0.35		151.6	0.61454
76	0.35333		152	0.63054
76.2	0.36433		152.4	0.61754
76.4	0.349		152.8	0.61187
76.6	0.363		153.2	0.62221
76.8	0.36		153.6	0.61887
77	0.36733		154	0.6122
77.2	0.37		154.4	0.5952
77.4	0.34267		154.8	0.61621
77.6	0.35467		155.2	0.5992
77.8	0.358		155.6	0.63788
78	0.35		156	0.60353
78.2	0.362		156.4	0.65055
78.4	0.367		156.8	0.6132
78.6	0.349		157.2	0.60854
78.8	0.347		157.6	0.5962
79	0.34833		158	0.63521
79.2	0.366		158.4	0.64121
79.4	0.366		158.8	0.62721
79.6	0.347		159.2	0.61354
79.8	0.35167		159.6	0.62921
80	0.35567		160	0.62621
80.2	0.35		160.4	0.61254
80.4	0.35833		160.8	0.62121
80.6	0.34667		161.2	0.61254
80.8	0.344		161.6	0.61454
81	0.34133		162	0.58086
81.2	0.37167		162.4	0.63921
81.4	0.34367		162.8	0.61621
81.6	0.345		163.2	0.59687
81.8	0.37333		163.6	0.62554
82	0.35133		164	0.59286
82.2	0.37033		164.4	0.59853
82.4	0.356		164.8	0.59286
82.6	0.364		165.2	0.60387
82.8	0.35833		165.6	0.62321
83	0.36633		166	0.60887
83.2	0.34633		166.4	0.6112
83.4	0.352		166.8	0.63221
83.6	0.32733		167.2	0.62387
83.8	0.347		167.6	0.61621
84	0.35333		168	0.6062
84.2	0.35433		168.4	0.61787
84.4	0.343		168.8	0.63288
84.6	0.33867		169.2	0.59086
84.8	0.33933		169.6	0.61287
85	0.33567		170	0.58253
85.2	0.352		170.4	0.58786
85.4	0.341		170.8	0.6042
85.6	0.35367		171.2	0.61721
85.8	0.35		171.6	0.5942
86	0.35433		172	0.61721
86.2	0.34667		172.4	0.60854
86.4	0.34233		172.8	0.59587
86.6	0.326		173.2	0.61254
86.8	0.34733		173.6	0.60453
87	0.33733		174	0.60887
87.2	0.33967		174.4	0.57853
87.4	0.34067		174.8	0.5892
87.6	0.35067		175.2	0.58286
87.8	0.34833		175.6	0.59386
88	0.331		176	0.62621
88.2	0.33733		176.4	0.5982
88.4	0.34467		176.8	0.60687
88.6	0.325		177.2	0.62554
88.8	0.33833		177.6	0.60287
89	0.341		178	0.60087
89.2	0.32033		178.4	0.58053
89.4	0.32667		178.8	0.62521
89.6	0.35367		179.2	0.61254
89.8	0.33867		179.6	0.60153
90	0.34733		180	0.59587
90.2	0.325		180.4	0.58653
90.4	0.33333		180.8	0.5902
90.6	0.326		181.2	0.61054
90.8	0.32567		181.6	0.5952
91	0.346		182	0.59453
91.2	0.32367		182.4	0.5912
91.4	0.33067		182.8	0.56686
91.6	0.32833		183.2	0.59853
91.8	0.312		183.6	0.58086
92	0.345		184	0.60954
92.2	0.323		184.4	0.59987
92.4	0.34267		184.8	0.59953
92.6	0.32933		185.2	0.61587
92.8	0.34133		185.6	0.58486
93	0.323		186	0.60754
93.2	0.31867		186.4	0.62254
93.4	0.328		186.8	0.60854
93.6	0.32033		187.2	0.5972
93.8	0.34533		187.6	0.6032
94	0.337		188	0.58686
94.2	0.33167		188.4	0.61254
94.4	0.354		188.8	0.62754
94.6	0.35067		189.2	0.58219
94.8	0.30467		189.6	0.6062
95	0.32767		190	0.58586
95.2	0.335		190.4	0.6002
95.4	0.32833		190.8	0.60587
95.6	0.31967		191.2	0.5912
95.8	0.31433		191.6	0.57953
96	0.33133		192	0.62521
96.2	0.339		192.4	0.59553
96.4	0.322		192.8	0.62221
96.6	0.33		193.2	0.62321
96.8	0.32867		193.6	0.60954
97	0.33133		194	0.5902
97.2	0.31233		194.4	0.57419
97.4	0.32533		194.8	0.58219
97.6	0.31067		195.2	0.57653
97.8	0.32433		195.6	0.6072
98	0.332		196	0.59787
98.2	0.30567		196.4	0.56786
98.4	0.33767		196.8	0.5952
98.6	0.335		197.2	0.5992
98.8	0.336		197.6	0.5882
99	0.34633		198	0.59153
99.2	0.32233		198.4	0.58653
99.4	0.30633		198.8	0.57452
99.6	0.322		199.2	0.57619
99.8	0.31267		199.6	0.58053
100	0.31733		200	0.59887
100.2	0.32133		200.4	0.5872
100.4	0.34567		200.8	0.5952
100.6	0.32267		201.2	0.57119
100.8	0.32833		201.6	0.60287
101	0.32433		202	0.58586
101.2	0.33433		202.4	0.63221
101.4	0.31967		202.8	0.55885
101.6	0.32433		203.2	0.62054
101.8	0.31533		203.6	0.58953
102	0.314		204	0.58053
102.2	0.33367		204.4	0.5862
102.4	0.33967		204.8	0.60087
102.6	0.29933		205.2	0.5912
102.8	0.33867		205.6	0.59386
103	0.32667		206	0.59186
103.2	0.31767		206.4	0.60153
103.4	0.32533		206.8	0.59987
103.6	0.29567		207.2	0.5902
103.8	0.33933		207.6	0.6092
104	0.31033		208	0.58886
104.2	0.32233		208.4	0.56686
104.4	0.30433		208.8	0.56852
104.6	0.322		209.2	0.5892
104.8	0.31767		209.6	0.57452
105	0.31067		210	0.57486
105.2	0.30033		210.4	0.59486
105.4	0.31233		210.8	0.56219
105.6	0.336		211.2	0.59486
105.8	0.30733		211.6	0.57252
106	0.323		212	0.59953
106.2	0.31367		212.4	0.58953
106.4	0.302		212.8	0.58553
106.6	0.312		213.2	0.57719
106.8	0.30233		213.6	0.55452
107	0.32867		214	0.57219
107.2	0.32133		214.4	0.62221
107.4	0.326		214.8	0.6062
107.6	0.31467		215.2	0.6012
107.8	0.31267		215.6	0.56919
108	0.32633		216	0.57252
108.2	0.29867		216.4	0.55285
108.4	0.30867		216.8	0.56185
108.6	0.29467		217.2	0.58386
108.8	0.318		217.6	0.58386
109	0.30067		218	0.58353
109.2	0.324		218.4	0.57553
109.4	0.31533		218.8	0.56452
109.6	0.31967		219.2	0.59687
109.8	0.312		219.6	0.5942
110	0.31233		220	0.55819
110.2	0.30967		220.4	0.57386
110.4	0.30533		220.8	0.59053
110.6	0.30133		221.2	0.58686
110.8	0.30433		221.6	0.57886
111	0.313		222	0.56252
111.2	0.31233		222.4	0.57152
111.4	0.316		222.8	0.58186
111.6	0.30767		223.2	0.56752
111.8	0.29767		223.6	0.57186
112	0.31167		224	0.56952
112.2	0.30633		224.4	0.58853
112.4	0.301		224.8	0.57152
112.6	0.31		225.2	0.57886
112.8	0.30633		225.6	0.58486
113	0.306		226	0.59053
113.2	0.30133		226.4	0.5892
113.4	0.30633		226.8	0.55685
113.6	0.31267		227.2	0.58453
113.8	0.29		227.6	0.56686
114	0.30133		228	0.57786
114.2	0.307		228.4	0.56786
114.4	0.28833		228.8	0.54485
114.6	0.30333		229.2	0.56919
114.8	0.30467		229.6	0.57919
115	0.293		230	0.57319
115.2	0.30367		230.4	0.56852
115.4	0.30967		230.8	0.58453
115.6	0.29967		231.2	0.56752
115.8	0.304		231.6	0.55352
116	0.32		232	0.55519
116.2	0.31233		232.4	0.55852
116.4	0.288		232.8	0.56385
116.6	0.315		233.2	0.56419
116.8	0.29367		233.6	0.58553
117	0.29533		234	0.59253
117.2	0.28933		234.4	0.57319
117.4	0.293		234.8	0.57786
117.6	0.31067		235.2	0.56052
117.8	0.311		235.6	0.5882
118	0.31433		236	0.5882
118.2	0.307		236.4	0.54985
118.4	0.29367		236.8	0.57019
118.6	0.286		237.2	0.58153
118.8	0.307		237.6	0.55852
119	0.29367		238	0.56519
119.2	0.30733		238.4	0.56786
119.4	0.32233		238.8	0.6022
119.6	0.302		239.2	0.56119
119.8	0.28533		239.6	0.57786
120	0.29833		240	0.58219
120.2	0.297		240.4	0.57052
120.4	0.29133		240.8	0.57686
120.6	0.289		241.2	0.57553
120.8	0.29633		241.6	0.56419
121	0.286		242	0.56752
121.2	0.278		242.4	0.55652
121.4	0.30667		242.8	0.56619
121.6	0.30667		243.2	0.57386
121.8	0.30133		243.6	0.57686
122	0.27433		244	0.57953
122.2	0.305		244.4	0.55318
122.4	0.30033		244.8	0.54685
122.6	0.29233		245.2	0.56952
122.8	0.302		245.6	0.57219
123	0.27633		246	0.58319
123.2	0.29533		246.4	0.55185
123.4	0.28667		246.8	0.55052
123.6	0.29067		247.2	0.54585
123.8	0.27767		247.6	0.56452
124	0.29067		248	0.57152
124.2	0.30067		248.4	0.56385
124.4	0.28333		248.8	0.55752
124.6	0.287		249.2	0.54952
124.8	0.29633		249.6	0.54952
125	0.303		250	0.54652
125.2	0.312		250.4	0.55652
125.4	0.28633		250.8	0.57086
125.6	0.28867		251.2	0.55218
125.8	0.28933		251.6	0.56252
126	0.297		252	0.53751
126.2	0.30933		252.4	0.56019
126.4	0.286		252.8	0.52451
126.6	0.271		253.2	0.55885
126.8	0.28633		253.6	0.56385
127	0.28467		254	0.54952
127.2	0.30033		254.4	0.55285
127.4	0.26333		254.8	0.55552
127.6	0.27267		255.2	0.53618
127.8	0.27567		255.6	0.57819
128	0.292		256	0.55452
128.2	0.27633		256.4	0.55752
128.4	0.293		256.8	0.56285
128.6	0.27267		257.2	0.54418
128.8	0.302		257.6	0.55852
129	0.274		258	0.54885
129.2	0.28367		258.4	0.53585
129.4	0.28133		258.8	0.54785
129.6	0.3		259.2	0.57319
129.8	0.284		259.6	0.55852
130	0.263		260	0.57319
130.2	0.28967		260.4	0.55385
130.4	0.28733		260.8	0.56519
130.6	0.29367		261.2	0.53384
130.8	0.28		261.6	0.53251
131	0.28467		262	0.52651
131.2	0.30033		262.4	0.55919
131.4	0.28933		262.8	0.52751
131.6	0.28467		263.2	0.55452
131.8	0.25867		263.6	0.53585
132	0.278		264	0.55485
132.2	0.275		264.4	0.54952
132.4	0.29333		264.8	0.53885
132.6	0.28967		265.2	0.54318
132.8	0.29267		265.6	0.51317
133	0.28233		266	0.55352
133.2	0.29		266.4	0.54852
133.4	0.26933		266.8	0.55352
133.6	0.26867		267.2	0.55252
133.8	0.268		267.6	0.52718
134	0.27967		268	0.54085
134.2	0.28633		268.4	0.54985
134.4	0.29367		268.8	0.55352
134.6	0.279		269.2	0.53618
134.8	0.26467		269.6	0.53051
135	0.28633		270	0.57352
135.2	0.27267		270.4	0.56886
135.4	0.29033		270.8	0.56052
135.6	0.283		271.2	0.53318
135.8	0.28367		271.6	0.55719
136	0.27633		272	0.54085
136.2	0.29067		272.4	0.54818
136.4	0.28367		272.8	0.57219
136.6	0.27967		273.2	0.52351
136.8	0.298		273.6	0.54852
137	0.27433		274	0.55418
137.2	0.29067		274.4	0.55418
137.4	0.27467		274.8	0.54418
137.6	0.29067		275.2	0.55752
137.8	0.28567		275.6	0.53218
138	0.28567		276	0.56686
138.2	0.26933		276.4	0.54218
138.4	0.282		276.8	0.55452
138.6	0.277		277.2	0.56352
138.8	0.29		277.6	0.54885
139	0.27333		278	0.54418
139.2	0.25867		278.4	0.54618
139.4	0.279		278.8	0.53785
139.6	0.27333		279.2	0.55285
139.8	0.26867		279.6	0.54151
140	0.28		280	0.55018
140.2	0.271		280.4	0.56419
140.4	0.282		280.8	0.56452
140.6	0.28		281.2	0.52718
140.8	0.273		281.6	0.54518
141	0.26933		282	0.53351
141.2	0.27567		282.4	0.54752
141.4	0.267		282.8	0.53851
141.6	0.27367		283.2	0.54285
141.8	0.269		283.6	0.52951
142	0.27433		284	0.53118
142.2	0.26467		284.4	0.53551
142.4	0.27333		284.8	0.53384
142.6	0.27667		285.2	0.53351
142.8	0.27		285.6	0.54218
143	0.263		286	0.54918
143.2	0.263		286.4	0.55919
143.4	0.26933		286.8	0.53685
143.6	0.28		287.2	0.54918
143.8	0.26033		287.6	0.53551
144	0.27933		288	0.53451
144.2	0.25667		288.4	0.53851
144.4	0.268		288.8	0.52718
144.6	0.27		289.2	0.53718
144.8	0.26633		289.6	0.55652
145	0.27467		290	0.52284
145.2	0.26933		290.4	0.53585
145.4	0.273		290.8	0.54051
145.6	0.268		291.2	0.54952
145.8	0.273		291.6	0.5015
146	0.26567		292	0.56152
146.2	0.271		292.4	0.55452
146.4	0.27033		292.8	0.53484
146.6	0.28267		293.2	0.52651
146.8	0.27667		293.6	0.53651
147	0.26067		294	0.52584
147.2	0.287		294.4	0.52151
147.4	0.25833		294.8	0.55052
147.6	0.27533		295.2	0.52451
147.8	0.25267		295.6	0.52651
148	0.265		296	0.52618
148.2	0.26933		296.4	0.53551
148.4	0.25567		296.8	0.52818
148.6	0.25967		297.2	0.5105
148.8	0.248		297.6	0.53618
149	0.274		298	0.52884
149.2	0.249		298.4	0.55652
149.4	0.24967		298.8	0.53118
149.6	0.266		299.2	0.52584
149.8	0.265		299.6	0.53785
150	0.26467		300	0.53618
150.2	0.25833		300.4	0.51317
150.4	0.255		300.8	0.54485
150.6	0.267		301.2	0.51584
150.8	0.26667		301.6	0.52484
151	0.26567		302	0.54018
151.2	0.26233		302.4	0.51784
151.4	0.26633		302.8	0.54885
151.6	0.25533		303.2	0.52584
151.8	0.25167		303.6	0.52951
152	0.27167		304	0.54018
152.2	0.26567		304.4	0.50884
152.4	0.26367		304.8	0.5075
152.6	0.248		305.2	0.52584
152.8	0.26467		305.6	0.51751
153	0.27633		306	0.53251
153.2	0.26233		306.4	0.50717
153.4	0.23467		306.8	0.51617
153.6	0.25167		307.2	0.51917
153.8	0.24333		307.6	0.53118
154	0.25033		308	0.52951
154.2	0.25967		308.4	0.52484
154.4	0.262		308.8	0.54085
154.6	0.26033		309.2	0.53084
154.8	0.26133		309.6	0.52484
155	0.25867		310	0.53718
155.2	0.27533		310.4	0.53551
155.4	0.26133		310.8	0.51217
155.6	0.25467		311.2	0.51184
155.8	0.26067		311.6	0.52584
156	0.248		312	0.52384
156.2	0.26467		312.4	0.53384
156.4	0.25767		312.8	0.54185
156.6	0.267		313.2	0.52451
156.8	0.25		313.6	0.52884
157	0.263		314	0.5015
157.2	0.24567		314.4	0.53251
157.4	0.25733		314.8	0.5005
157.6	0.26733		315.2	0.54218
157.8	0.25933		315.6	0.51784
158	0.25067		316	0.53084
158.2	0.25533		316.4	0.52017
158.4	0.24933		316.8	0.53118
158.6	0.247		317.2	0.50317
158.8	0.261		317.6	0.52417
159	0.257		318	0.51817
159.2	0.25667		318.4	0.52751
159.4	0.271		318.8	0.50817
159.6	0.25567		319.2	0.57719
159.8	0.25		319.6	0.52051
160	0.25233		320	0.53251
160.2	0.24733		320.4	0.4915
160.4	0.27		320.8	0.54585
160.6	0.243		321.2	0.54785
160.8	0.24667		321.6	0.50317
161	0.26267		322	0.54085
161.2	0.25533		322.4	0.51484
161.4	0.22967		322.8	0.53384
161.6	0.24867		323.2	0.5055
161.8	0.25133		323.6	0.52251
162	0.25233		324	0.52417
162.2	0.257		324.4	0.51884
162.4	0.241		324.8	0.5025
162.6	0.26167		325.2	0.50183
162.8	0.247		325.6	0.51084
163	0.26033		326	0.51517
163.2	0.26		326.4	0.52251
163.4	0.23267		326.8	0.4925
163.6	0.23433		327.2	0.52651
163.8	0.249		327.6	0.51217
164	0.245		328	0.52284
164.2	0.26033		328.4	0.50283
164.4	0.259		328.8	0.53084
164.6	0.26933		329.2	0.53351
164.8	0.23833		329.6	0.51417
165	0.25533		330	0.50417
165.2	0.27233		330.4	0.49917
165.4	0.24133		330.8	0.5075
165.6	0.24267		331.2	0.52684
165.8	0.229		331.6	0.53051
166	0.25467		332	0.5095
166.2	0.25633		332.4	0.50417
166.4	0.24033		332.8	0.49717
166.6	0.24933		333.2	0.5035
166.8	0.26233		333.6	0.53218
167	0.26067		334	0.50417
167.2	0.25533		334.4	0.51417
167.4	0.26133		334.8	0.51917
167.6	0.255		335.2	0.50083
167.8	0.24667		335.6	0.4935
168	0.24433		336	0.51784
168.2	0.237		336.4	0.52584
168.4	0.254		336.8	0.50283
168.6	0.26867		337.2	0.51517
168.8	0.26267		337.6	0.52684
169	0.247		338	0.51484
169.2	0.253		338.4	0.5105
169.4	0.25767		338.8	0.52184
169.6	0.25333		339.2	0.52217
169.8	0.24867		339.6	0.53018
170	0.23633		340	0.5055
170.2	0.26933		340.4	0.54518
170.4	0.26033		340.8	0.5145
170.6	0.24433		341.2	0.49683
170.8	0.235		341.6	0.53218
171	0.258		342	0.51851
171.2	0.23633		342.4	0.49283
171.4	0.24833		342.8	0.51417
171.6	0.237		343.2	0.4865
171.8	0.245		343.6	0.51084
172	0.236		344	0.51217
172.2	0.237		344.4	0.5075
172.4	0.22867		344.8	0.52151
172.6	0.259		345.2	0.50083
172.8	0.249		345.6	0.51984
173	0.24033		346	0.52384
173.2	0.248		346.4	0.50917
173.4	0.23333		346.8	0.49416
173.6	0.25233		347.2	0.48716
173.8	0.239		347.6	0.49517
174	0.24567		348	0.4885
174.2	0.24933		348.4	0.51684
174.4	0.26633		348.8	0.50217
174.6	0.23733		349.2	0.51851
174.8	0.242		349.6	0.48416
175	0.23267		350	0.50584
175.2	0.248		350.4	0.5015
175.4	0.25		350.8	0.5065
175.6	0.247		351.2	0.49517
175.8	0.24733		351.6	0.50117
176	0.238		352	0.52651
176.2	0.25533		352.4	0.50317
176.4	0.23333		352.8	0.49116
176.6	0.24967		353.2	0.49817
176.8	0.24333		353.6	0.49283
177	0.24333		354	0.50483
177.2	0.238		354.4	0.47916
177.4	0.24067		354.8	0.48883
177.6	0.23333		355.2	0.50717
177.8	0.24933		355.6	0.48016
178	0.24167		356	0.50283
178.2	0.23333		356.4	0.51317
178.4	0.241		356.8	0.5055
178.6	0.23267		357.2	0.48783
178.8	0.22667		357.6	0.51017
179	0.242		358	0.49416
179.2	0.24133		358.4	0.49483
179.4	0.24167		358.8	0.5145
179.6	0.25333		359.2	0.50217
179.8	0.24433		359.6	0.51884
180	0.22733		360	0.4975
180.2	0.24433		360.4	0.4915
180.4	0.23233		360.8	0.49216
180.6	0.233		361.2	0.50317
180.8	0.24067		361.6	0.51951
181	0.22867		362	0.51417
181.2	0.23633		362.4	0.50117
181.4	0.244		362.8	0.5005
181.6	0.23433		363.2	0.50317
181.8	0.22433		363.6	0.46349
182	0.22233		364	0.47716
182.2	0.22633		364.4	0.51617
182.4	0.24333		364.8	0.47616
182.6	0.226		365.2	0.47382
182.8	0.232		365.6	0.51784
183	0.23133		366	0.5015
183.2	0.21767		366.4	0.49683
183.4	0.231		366.8	0.4995
183.6	0.24033		367.2	0.51217
183.8	0.23667		367.6	0.51751
184	0.24033		368	0.50584
184.2	0.23233		368.4	0.47249
184.4	0.23767		368.8	0.48616
184.6	0.23567		369.2	0.50383
184.8	0.23667		369.6	0.47816
185	0.22567		370	0.48883
185.2	0.24633		370.4	0.50984
185.4	0.22967		370.8	0.49416
185.6	0.22833		371.2	0.5145
185.8	0.22767		371.6	0.48683
186	0.21767		372	0.49783
186.2	0.23767		372.4	0.48783
186.4	0.235		372.8	0.48016
186.6	0.23033		373.2	0.48349
186.8	0.237		373.6	0.51284
187	0.237		374	0.5135
187.2	0.23833		374.4	0.47549
187.4	0.23667		374.8	0.47783
187.6	0.23467		375.2	0.51684
187.8	0.23667		375.6	0.48216
188	0.231		376	0.47016
188.2	0.24067		376.4	0.47816
188.4	0.22467		376.8	0.4925
188.6	0.23533		377.2	0.48783
188.8	0.22333		377.6	0.49783
189	0.23833		378	0.50784
189.2	0.237		378.4	0.47783
189.4	0.233		378.8	0.48516
189.6	0.21833		379.2	0.4885
189.8	0.232		379.6	0.49583
190	0.233		380	0.48116
190.2	0.22467		380.4	0.49817
190.4	0.23433		380.8	0.4975
190.6	0.226		381.2	0.51317
190.8	0.22833		381.6	0.50417
191	0.21767		382	0.48083
191.2	0.223		382.4	0.48383
191.4	0.22233		382.8	0.48816
191.6	0.24833		383.2	0.48249
191.8	0.21567		383.6	0.4965
192	0.24667		384	0.49183
192.2	0.24		384.4	0.50383
192.4	0.23267		384.8	0.4975
192.6	0.22		385.2	0.47783
192.8	0.22367		385.6	0.49183
193	0.22833		386	0.4905
193.2	0.225		386.4	0.5115
193.4	0.22467		386.8	0.47282
193.6	0.20867		387.2	0.48683
193.8	0.25733		387.6	0.48383
194	0.23567		388	0.4905
194.2	0.237		388.4	0.49583
194.4	0.20733		388.8	0.50383
194.6	0.21367		389.2	0.5015
194.8	0.23733		389.6	0.48583
195	0.23267		390	0.50083
195.2	0.227		390.4	0.50617
195.4	0.23933		390.8	0.48383
195.6	0.22633		391.2	0.47149
195.8	0.22733		391.6	0.49617
196	0.24367		392	0.47349
196.2	0.21933		392.4	0.49883
196.4	0.234		392.8	0.48249
196.6	0.21767		393.2	0.45615
196.8	0.21		393.6	0.4885
197	0.23		394	0.48183
197.2	0.22433		394.4	0.46816
197.4	0.21967		394.8	0.50017
197.6	0.222		395.2	0.4915
197.8	0.23933		395.6	0.47182
198	0.21867		396	0.47349
198.2	0.22867		396.4	0.4925
198.4	0.216		396.8	0.49016
198.6	0.217		397.2	0.47416
198.8	0.218		397.6	0.4865
199	0.20567		398	0.47282
199.2	0.222		398.4	0.48616
199.4	0.21967		398.8	0.50817
199.6	0.21467		399.2	0.47516
199.8	0.21467		399.6	0.49083
200	0.22033		400	0.4865
200.2	0.222		400.4	0.49016
200.4	0.20667		400.8	0.48683
200.6	0.21467		401.2	0.48816
200.8	0.20633		401.6	0.4865
201	0.22433		402	0.46649
201.2	0.22533		402.4	0.49116
201.4	0.208		402.8	0.48216
201.6	0.229		403.2	0.48583
201.8	0.207		403.6	0.48716
202	0.22067		404	0.48116
202.2	0.214		404.4	0.49116
202.4	0.21		404.8	0.47883
202.6	0.224		405.2	0.4885
202.8	0.21367		405.6	0.46582
203	0.21867		406	0.46782
203.2	0.20833		406.4	0.48483
203.4	0.217		406.8	0.47716
203.6	0.213		407.2	0.48116
203.8	0.22667		407.6	0.47349
204	0.22667		408	0.49283
204.2	0.231		408.4	0.49483
204.4	0.22433		408.8	0.46649
204.6	0.218		409.2	0.47016
204.8	0.22267		409.6	0.46582
205	0.22233		410	0.46882
205.2	0.22967		410.4	0.47482
205.4	0.204		410.8	0.47482
205.6	0.20233		411.2	0.47983
205.8	0.22167		411.6	0.48583
206	0.21467		412	0.47382
206.2	0.22467		412.4	0.47382
206.4	0.22067		412.8	0.49016
206.6	0.212		413.2	0.46716
206.8	0.221		413.6	0.48149
207	0.19933		414	0.46549
207.2	0.20267		414.4	0.47249
207.4	0.22433		414.8	0.48416
207.6	0.212		415.2	0.4955
207.8	0.22467		415.6	0.49483
208	0.20533		416	0.47216
208.2	0.22733		416.4	0.47182
208.4	0.20933		416.8	0.47149
208.6	0.21067		417.2	0.44381
208.8	0.20567		417.6	0.46916
209	0.227		418	0.45115
209.2	0.20533		418.4	0.48216
209.4	0.21233		418.8	0.46582
209.6	0.21467		419.2	0.46082
209.8	0.20767		419.6	0.45582
210	0.211		420	0.47816
210.2	0.211		420.4	0.48149
210.4	0.21933		420.8	0.47082
210.6	0.218		421.2	0.46816
210.8	0.216		421.6	0.46782
211	0.22733		422	0.47482
211.2	0.208		422.4	0.47416
211.4	0.20233		422.8	0.45048
211.6	0.22133		423.2	0.46516
211.8	0.20633		423.6	0.46582
212	0.21433		424	0.47649
212.2	0.211		424.4	0.46882
212.4	0.21333		424.8	0.43881
212.6	0.20033		425.2	0.47382
212.8	0.218		425.6	0.47482
213	0.214		426	0.44682
213.2	0.222		426.4	0.48349
213.4	0.20533		426.8	0.49517
213.6	0.22333		427.2	0.49983
213.8	0.20933		427.6	0.46916
214	0.21533		428	0.4855
214.2	0.19867		428.4	0.48216
214.4	0.21967		428.8	0.47716
214.6	0.21567		429.2	0.46982
214.8	0.206		429.6	0.45682
215	0.2		430	0.46215
215.2	0.20067		430.4	0.44848
215.4	0.216		430.8	0.46449
215.6	0.20667		431.2	0.48316
215.8	0.20733		431.6	0.4935
216	0.214		432	0.45448
216.2	0.202		432.4	0.46115
216.4	0.20833		432.8	0.47249
216.6	0.21133		433.2	0.46149
216.8	0.20733		433.6	0.47983
217	0.201		434	0.45515
217.2	0.20133		434.4	0.48683
217.4	0.211		434.8	0.4875
217.6	0.19833		435.2	0.46882
217.8	0.22233		435.6	0.47549
218	0.196		436	0.48316
218.2	0.20767		436.4	0.47683
218.4	0.21967		436.8	0.44715
218.6	0.21		437.2	0.44648
218.8	0.21067		437.6	0.47649
219	0.19933		438	0.48483
219.2	0.21033		438.4	0.44715
219.4	0.218		438.8	0.45148
219.6	0.192		439.2	0.47082
219.8	0.191		439.6	0.45715
220	0.21467		440	0.45282
220.2	0.20567		440.4	0.47382
220.4	0.217		440.8	0.47016
220.6	0.20267		441.2	0.45715
220.8	0.20333		441.6	0.47016
221	0.19933		442	0.48583
221.2	0.20333		442.4	0.46015
221.4	0.21733		442.8	0.44848
221.6	0.206		443.2	0.45915
221.8	0.21033		443.6	0.45949
222	0.20867		444	0.44848
222.2	0.19767		444.4	0.46682
222.4	0.21767		444.8	0.46015
222.6	0.211		445.2	0.46049
222.8	0.20133		445.6	0.47316
223	0.20633		446	0.45248
223.2	0.202		446.4	0.47282
223.4	0.194		446.8	0.46982
223.6	0.20633		447.2	0.45315
223.8	0.198		447.6	0.45082
224	0.20533		448	0.48083
224.2	0.20933		448.4	0.44948
224.4	0.19567		448.8	0.45682
224.6	0.212		449.2	0.46115
224.8	0.20267		449.6	0.46482
225	0.20133		450	0.45549
225.2	0.195		450.4	0.44181
225.4	0.20167		450.8	0.44948
225.6	0.18467		451.2	0.45115
225.8	0.19167		451.6	0.45448
226	0.205		452	0.46349
226.2	0.202		452.4	0.46516
226.4	0.202		452.8	0.47116
226.6	0.20667		453.2	0.44715
226.8	0.20133		453.6	0.44348
227	0.19867		454	0.45649
227.2	0.19733		454.4	0.45382
227.4	0.20267		454.8	0.44248
227.6	0.19533		455.2	0.47016
227.8	0.204		455.6	0.45782
228	0.18667		456	0.45749
228.2	0.2		456.4	0.45682
228.4	0.19167		456.8	0.46082
228.6	0.18833		457.2	0.46482
228.8	0.208		457.6	0.46215
229	0.20133		458	0.45448
229.2	0.19933		458.4	0.47249
229.4	0.21033		458.8	0.48216
229.6	0.184		459.2	0.44915
229.8	0.19933		459.6	0.43915
230	0.20233		460	0.45949
230.2	0.20367		460.4	0.46749
230.4	0.19533		460.8	0.44215
230.6	0.20367		461.2	0.45415
230.8	0.19833		461.6	0.45649
231	0.19833		462	0.45915
231.2	0.20267		462.4	0.46049
231.4	0.21267		462.8	0.46749
231.6	0.184		463.2	0.45448
231.8	0.19467		463.6	0.46015
232	0.19733		464	0.47749
232.2	0.19333		464.4	0.44248
232.4	0.2		464.8	0.45949
232.6	0.199		465.2	0.44782
232.8	0.197		465.6	0.43248
233	0.19967		466	0.43381
233.2	0.18967		466.4	0.45448
233.4	0.184		466.8	0.45549
233.6	0.195		467.2	0.44181
233.8	0.184		467.6	0.46049
234	0.197		468	0.44815
234.2	0.197		468.4	0.46182
234.4	0.19267		468.8	0.45248
234.6	0.189		469.2	0.45115
234.8	0.18233		469.6	0.46916
235	0.18567		470	0.43748
235.2	0.18567		470.4	0.47649
235.4	0.21667		470.8	0.46082
235.6	0.18033		471.2	0.45415
235.8	0.181		471.6	0.44815
236	0.20333		472	0.43615
236.2	0.19367		472.4	0.44248
236.4	0.195		472.8	0.43081
236.6	0.19533		473.2	0.46682
236.8	0.197		473.6	0.47016
237	0.202		474	0.45882
237.2	0.202		474.4	0.46649
237.4	0.20233		474.8	0.44848
237.6	0.20333		475.2	0.44948
237.8	0.2		475.6	0.46516
238	0.19433		476	0.44515
238.2	0.19267		476.4	0.44415
238.4	0.20333		476.8	0.46182
238.6	0.18767		477.2	0.44682
238.8	0.18133		477.6	0.45649
239	0.19233		478	0.43948
239.2	0.18533		478.4	0.44915
239.4	0.20167		478.8	0.44481
239.6	0.19567		479.2	0.43948
239.8	0.19833		479.6	0.44648
240	0.19467		480	0.44682
240.2	0.188		480.4	0.43648
240.4	0.19533		480.8	0.45082
240.6	0.20067		481.2	0.46916
240.8	0.19333		481.6	0.44248
241	0.17767		482	0.43648
241.2	0.195		482.4	0.43881
241.4	0.212		482.8	0.42247
241.6	0.20167		483.2	0.42714
241.8	0.19633		483.6	0.44882
242	0.18633		484	0.42481
242.2	0.183		484.4	0.43048
242.4	0.204		484.8	0.45882
242.6	0.19333		485.2	0.45582
242.8	0.201		485.6	0.45015
243	0.19733		486	0.44081
243.2	0.18233		486.4	0.41981
243.4	0.20067		486.8	0.43114
243.6	0.193		487.2	0.45649
243.8	0.20533		487.6	0.44448
244	0.20067		488	0.43348
244.2	0.187		488.4	0.42714
244.4	0.2		488.8	0.44682
244.6	0.187		489.2	0.43581
244.8	0.19667		489.6	0.41747
245	0.18233		490	0.45482
245.2	0.19533		490.4	0.43715
245.4	0.18433		490.8	0.45048
245.6	0.18533		491.2	0.43281
245.8	0.19733		491.6	0.43948
246	0.203		492	0.43881
246.2	0.19933		492.4	0.47983
246.4	0.19533		492.8	0.43048
246.6	0.17733		493.2	0.44248
246.8	0.19833		493.6	0.44148
247	0.18767		494	0.44481
247.2	0.19067		494.4	0.44415
247.4	0.19533		494.8	0.46049
247.6	0.201		495.2	0.44915
247.8	0.16667		495.6	0.43781
248	0.18767		496	0.45348
248.2	0.199		496.4	0.42047
248.4	0.192		496.8	0.42814
248.6	0.19567		497.2	0.44115
248.8	0.19		497.6	0.45215
249	0.19467		498	0.44782
249.2	0.17733		498.4	0.43781
249.4	0.18		498.8	0.44815
249.6	0.19967		499.2	0.44215
249.8	0.17933		499.6	0.43214
250	0.2		500	0.45415
250.2	0.181		500.4	0.45949
250.4	0.18167		500.8	0.42514
250.6	0.18167		501.2	0.44148
250.8	0.18933		501.6	0.42681
251	0.17533		502	0.43648
251.2	0.181		502.4	0.43815
251.4	0.18567		502.8	0.44915
251.6	0.18633		503.2	0.42281
251.8	0.17433		503.6	0.42147
252	0.18133		504	0.44148
252.2	0.185		504.4	0.42581
252.4	0.18		504.8	0.43915
252.6	0.17867		505.2	0.43781
252.8	0.18633		505.6	0.43748
253	0.18533		506	0.43414
253.2	0.181		506.4	0.43081
253.4	0.193		506.8	0.44915
253.6	0.19133		507.2	0.44948
253.8	0.19		507.6	0.41614
254	0.18067		508	0.42414
254.2	0.18267		508.4	0.43915
254.4	0.195		508.8	0.42181
254.6	0.18633		509.2	0.43615
254.8	0.17533		509.6	0.43681
255	0.18267		510	0.42981
255.2	0.183		510.4	0.40547
255.4	0.195		510.8	0.44281
255.6	0.181		511.2	0.42914
255.8	0.18867		511.6	0.44715
256	0.19067		512	0.43448
256.2	0.20367		512.4	0.42114
256.4	0.181		512.8	0.44615
256.6	0.18467		513.2	0.43881
256.8	0.18767		513.6	0.46015
257	0.18933		514	0.42948
257.2	0.19		514.4	0.42047
257.4	0.17533		514.8	0.42848
257.6	0.18433		515.2	0.43681
257.8	0.18367		515.6	0.45115
258	0.17733		516	0.45015
258.2	0.169		516.4	0.42481
258.4	0.17267		516.8	0.42481
258.6	0.17533		517.2	0.44481
258.8	0.18267		517.6	0.44481
259	0.188		518	0.44481
259.2	0.178		518.4	0.41714
259.4	0.18667		518.8	0.44181
259.6	0.17967		519.2	0.42447
259.8	0.18867		519.6	0.44748
260	0.19		520	0.45382
260.2	0.18467		520.4	0.42848
260.4	0.18433		520.8	0.42381
260.6	0.17333		521.2	0.41114
260.8	0.18667		521.6	0.43181
261	0.17233		522	0.42481
261.2	0.18067		522.4	0.42281
261.4	0.177		522.8	0.43648
261.6	0.171		523.2	0.4138
261.8	0.18867		523.6	0.42114
262	0.191		524	0.43281
262.2	0.178		524.4	0.42081
262.4	0.19133		524.8	0.42114
262.6	0.17667		525.2	0.43181
262.8	0.16233		525.6	0.43014
263	0.18133		526	0.44081
263.2	0.179		526.4	0.42381
263.4	0.17367		526.8	0.43014
263.6	0.177		527.2	0.42714
263.8	0.18367		527.6	0.43748
264	0.175		528	0.42614
264.2	0.19433		528.4	0.43348
264.4	0.177		528.8	0.42548
264.6	0.175		529.2	0.41714
264.8	0.17033		529.6	0.40047
265	0.187		530	0.4118
265.2	0.186		530.4	0.43448
265.4	0.178		530.8	0.43881
265.6	0.183		531.2	0.43848
265.8	0.17767		531.6	0.42848
266	0.17733		532	0.42447
266.2	0.18467		532.4	0.44015
266.4	0.18567		532.8	0.43515
266.6	0.185		533.2	0.42314
266.8	0.176		533.6	0.43248
267	0.179		534	0.4148
267.2	0.17		534.4	0.41847
267.4	0.17433		534.8	0.43181
267.6	0.162		535.2	0.43181
267.8	0.18033		535.6	0.43448
268	0.18733		536	0.42814
268.2	0.174		536.4	0.41547
268.4	0.17133		536.8	0.4128
268.6	0.192		537.2	0.43448
268.8	0.171		537.6	0.3978
269	0.17733		538	0.44248
269.2	0.18333		538.4	0.41781
269.4	0.188		538.8	0.43881
269.6	0.18033		539.2	0.42281
269.8	0.17733		539.6	0.43248
270	0.16867		540	0.42114
270.2	0.16933		540.4	0.42848
270.4	0.15		540.8	0.44248
270.6	0.179		541.2	0.40814
270.8	0.15933		541.6	0.42447
271	0.181		542	0.41947
271.2	0.16367		542.4	0.41414
271.4	0.17067		542.8	0.4058
271.6	0.179		543.2	0.42581
271.8	0.17433		543.6	0.40514
272	0.177		544	0.43048
272.2	0.171		544.4	0.42314
272.4	0.17633		544.8	0.40247
272.6	0.176		545.2	0.4018
272.8	0.179		545.6	0.42981
273	0.16133		546	0.40847
273.2	0.18167		546.4	0.43181
273.4	0.15567		546.8	0.42714
273.6	0.18533		547.2	0.42914
273.8	0.16		547.6	0.40747
274	0.166		548	0.42181
274.2	0.182		548.4	0.41647
274.4	0.17733		548.8	0.39146
274.6	0.14667		549.2	0.43148
274.8	0.17367		549.6	0.38646
275	0.18267		550	0.42514
275.2	0.177		550.4	0.43581
275.4	0.16333		550.8	0.42581
275.6	0.16033		551.2	0.39113
275.8	0.163		551.6	0.42447
276	0.18033		552	0.42814
276.2	0.17067		552.4	0.42347
276.4	0.152		552.8	0.41047
276.6	0.17433		553.2	0.40013
276.8	0.17833		553.6	0.42981
277	0.15933		554	0.40413
277.2	0.183		554.4	0.40013
277.4	0.17733		554.8	0.4048
277.6	0.171		555.2	0.41747
277.8	0.16233		555.6	0.41914
278	0.179		556	0.41647
278.2	0.18233		556.4	0.4038
278.4	0.17533		556.8	0.41714
278.6	0.16967		557.2	0.41514
278.8	0.19133		557.6	0.42447
279	0.17733		558	0.42114
279.2	0.19233		558.4	0.40047
279.4	0.17233		558.8	0.42281
279.6	0.17867		559.2	0.41414
279.8	0.176		559.6	0.39947
280	0.15967		560	0.41614
280.2	0.173		560.4	0.41114
280.4	0.176		560.8	0.40247
280.6	0.16067		561.2	0.4138
280.8	0.16233		561.6	0.3888
281	0.174		562	0.42281
281.2	0.171		562.4	0.38913
281.4	0.17467		562.8	0.40814
281.6	0.16367		563.2	0.41347
281.8	0.16233		563.6	0.42681
282	0.174		564	0.41781
282.2	0.166		564.4	0.40747
282.4	0.17967		564.8	0.4098
282.6	0.16733		565.2	0.40647
282.8	0.17033		565.6	0.41514
283	0.17533		566	0.41981
283.2	0.17067		566.4	0.42081
283.4	0.17433		566.8	0.41814
283.6	0.17367		567.2	0.40714
283.8	0.166		567.6	0.42614
284	0.17067		568	0.3938
284.2	0.17933		568.4	0.41047
284.4	0.18067		568.8	0.40614
284.6	0.175		569.2	0.3998
284.8	0.17633		569.6	0.42214
285	0.168		570	0.41247
285.2	0.16467		570.4	0.40547
285.4	0.15567		570.8	0.40714
285.6	0.17433		571.2	0.39446
285.8	0.17433		571.6	0.37979
286	0.17267		572	0.39813
286.2	0.16067		572.4	0.40013
286.4	0.16033		572.8	0.41681
286.6	0.167		573.2	0.40747
286.8	0.163		573.6	0.44548
287	0.17567		574	0.4048
287.2	0.16467		574.4	0.40747
287.4	0.165		574.8	0.41614
287.6	0.16967		575.2	0.3918
287.8	0.159		575.6	0.41914
288	0.17567		576	0.41147
288.2	0.162		576.4	0.42047
288.4	0.16867		576.8	0.39947
288.6	0.161		577.2	0.39413
288.8	0.14833		577.6	0.38279
289	0.156		578	0.39847
289.2	0.16233		578.4	0.39547
289.4	0.15867		578.8	0.3858
289.6	0.15233		579.2	0.3978
289.8	0.17833		579.6	0.40714
290	0.17		580	0.4088
290.2	0.17233		580.4	0.42714
290.4	0.15833		580.8	0.40013
290.6	0.16467		581.2	0.3908
290.8	0.16967		581.6	0.40313
291	0.16133		582	0.42414
291.2	0.159		582.4	0.40914
291.4	0.15033		582.8	0.41414
291.6	0.16433		583.2	0.39246
291.8	0.158		583.6	0.40447
292	0.173		584	0.3908
292.2	0.165		584.4	0.3958
292.4	0.15733		584.8	0.41347
292.6	0.169		585.2	0.3958
292.8	0.17		585.6	0.41347
293	0.161		586	0.39747
293.2	0.16733		586.4	0.39013
293.4	0.16467		586.8	0.4018
293.6	0.171		587.2	0.40714
293.8	0.15867		587.6	0.39713
294	0.15433		588	0.40113
294.2	0.14867		588.4	0.40547
294.4	0.16733		588.8	0.42014
294.6	0.15967		589.2	0.40113
294.8	0.15367		589.6	0.40514
295	0.161		590	0.41947
295.2	0.16		590.4	0.42181
295.4	0.159		590.8	0.4088
295.6	0.164		591.2	0.40847
295.8	0.15867		591.6	0.40947
296	0.15933		592	0.39713
296.2	0.171		592.4	0.3988
296.4	0.14467		592.8	0.39947
296.6	0.16333		593.2	0.4118
296.8	0.173		593.6	0.41314
297	0.153		594	0.40113
297.2	0.163		594.4	0.3958
297.4	0.16167		594.8	0.3918
297.6	0.16567		595.2	0.40647
297.8	0.15233		595.6	0.40714
298	0.16833		596	0.39847
298.2	0.168		596.4	0.4028
298.4	0.169		596.8	0.40847
298.6	0.16367		597.2	0.39613
298.8	0.15767		597.6	0.39146
299	0.164		598	0.38279
299.2	0.16533		598.4	0.39913
299.4	0.166		598.8	0.3998
299.6	0.15867		599.2	0.37713
299.8	0.15833		599.6	0.38413
300	0.158		600	0.39647
300.2	0.159		600.4	0.3938
300.4	0.169		600.8	0.38346
300.6	0.14967		601.2	0.4108
300.8	0.15633		601.6	0.40447
301	0.16367		602	0.41214
301.2	0.16133		602.4	0.41781
301.4	0.16533		602.8	0.41914
301.6	0.169		603.2	0.40213
301.8	0.15233		603.6	0.39813
302	0.15933		604	0.38813
302.2	0.16267		604.4	0.3948
302.4	0.16067		604.8	0.39313
302.6	0.159		605.2	0.41681
302.8	0.16833		605.6	0.38179
303	0.15967		606	0.41714
303.2	0.16667		606.4	0.40113
303.4	0.15467		606.8	0.40013
303.6	0.147		607.2	0.40113
303.8	0.16633		607.6	0.40547
304	0.155		608	0.38446
304.2	0.16433		608.4	0.37913
304.4	0.15233		608.8	0.39046
304.6	0.15667		609.2	0.3888
304.8	0.15833		609.6	0.39246
305	0.15833		610	0.39446
305.2	0.166		610.4	0.42114
305.4	0.147		610.8	0.37746
305.6	0.16233		611.2	0.38846
305.8	0.17067		611.6	0.40213
306	0.173		612	0.4028
306.2	0.17167		612.4	0.39947
306.4	0.15733		612.8	0.40514
306.6	0.17033		613.2	0.41681
306.8	0.16233		613.6	0.40247
307	0.165		614	0.40113
307.2	0.146		614.4	0.38346
307.4	0.15233		614.8	0.38913
307.6	0.16267		615.2	0.4038
307.8	0.15233		615.6	0.40113
308	0.16733		616	0.3878
308.2	0.15133		616.4	0.37112
308.4	0.16433		616.8	0.39647
308.6	0.155		617.2	0.37546
308.8	0.15967		617.6	0.37679
309	0.15667		618	0.39513
309.2	0.155		618.4	0.39513
309.4	0.16233		618.8	0.3968
309.6	0.14667		619.2	0.41147
309.8	0.167		619.6	0.39947
310	0.15433		620	0.38713
310.2	0.15167		620.4	0.36879
310.4	0.14567		620.8	0.37979
310.6	0.16367		621.2	0.37646
310.8	0.14167		621.6	0.39313
311	0.163		622	0.40514
311.2	0.16833		622.4	0.38479
311.4	0.15367		622.8	0.37179
311.6	0.142		623.2	0.3908
311.8	0.156		623.6	0.39213
312	0.15767		624	0.37946
312.2	0.15533		624.4	0.37012
312.4	0.15367		624.8	0.41014
312.6	0.15433		625.2	0.39213
312.8	0.16233		625.6	0.40047
313	0.151		626	0.39713
313.2	0.14567		626.4	0.38513
313.4	0.15633		626.8	0.37513
313.6	0.14967		627.2	0.37746
313.8	0.15667		627.6	0.37879
314	0.14933		628	0.38413
314.2	0.15133		628.4	0.38213
314.4	0.16567		628.8	0.38813
314.6	0.14867		629.2	0.3908
314.8	0.14333		629.6	0.39113
315	0.15767		630	0.37479
315.2	0.164		630.4	0.39513
315.4	0.15533		630.8	0.37846
315.6	0.159		631.2	0.3978
315.8	0.16233		631.6	0.37146
316	0.15433		632	0.37813
316.2	0.152		632.4	0.38113
316.4	0.152		632.8	0.38346
316.6	0.14967		633.2	0.39847
316.8	0.157		633.6	0.37646
317	0.15367		634	0.38846
317.2	0.14433		634.4	0.36646
317.4	0.154		634.8	0.38646
317.6	0.16233		635.2	0.36746
317.8	0.147		635.6	0.38079
318	0.16733		636	0.37679
318.2	0.157		636.4	0.37946
318.4	0.14767		636.8	0.39013
318.6	0.15133		637.2	0.40814
318.8	0.15933		637.6	0.37079
319	0.15		638	0.37279
319.2	0.16567		638.4	0.38813
319.4	0.148		638.8	0.38413
319.6	0.14833		639.2	0.3878
319.8	0.14		639.6	0.38279
320	0.15133		640	0.37513
320.2	0.16033		640.4	0.38646
320.4	0.165		640.8	0.40013
320.6	0.154		641.2	0.37746
320.8	0.15733		641.6	0.3888
321	0.14767		642	0.3868
321.2	0.144		642.4	0.38146
321.4	0.14633		642.8	0.40147
321.6	0.15267		643.2	0.36045
321.8	0.15433		643.6	0.37713
322	0.154		644	0.37379
322.2	0.15233		644.4	0.3898
322.4	0.14967		644.8	0.37546
322.6	0.146		645.2	0.4008
322.8	0.15133		645.6	0.39847
323	0.15867		646	0.37579
323.2	0.16733		646.4	0.37446
323.4	0.14433		646.8	0.37946
323.6	0.16133		647.2	0.3878
323.8	0.14733		647.6	0.39747
324	0.14167		648	0.39647
324.2	0.15533		648.4	0.38313
324.4	0.15067		648.8	0.37046
324.6	0.154		649.2	0.36746
324.8	0.14633		649.6	0.37513
325	0.149		650	0.37946
325.2	0.15433		650.4	0.36979
325.4	0.161		650.8	0.38246
325.6	0.14733		651.2	0.38946
325.8	0.149		651.6	0.36245
326	0.14433		652	0.36746
326.2	0.146		652.4	0.38346
326.4	0.14733		652.8	0.37813
326.6	0.13833		653.2	0.35779
326.8	0.159		653.6	0.37346
327	0.15533		654	0.37312
327.2	0.14933		654.4	0.37479
327.4	0.14133		654.8	0.37546
327.6	0.15267		655.2	0.37446
327.8	0.13767		655.6	0.36612
328	0.159		656	0.36179
328.2	0.154		656.4	0.38613
328.4	0.14033		656.8	0.37713
328.6	0.154		657.2	0.37779
328.8	0.148		657.6	0.35845
329	0.151		658	0.37613
329.2	0.15033		658.4	0.36979
329.4	0.152		658.8	0.38946
329.6	0.15233		659.2	0.38346
329.8	0.15067		659.6	0.38179
330	0.13667		660	0.37879
330.2	0.15833		660.4	0.40013
330.4	0.148		660.8	0.37079
330.6	0.15267		661.2	0.37379
330.8	0.153		661.6	0.37012
331	0.15933		662	0.37679
331.2	0.13967		662.4	0.3908
331.4	0.13667		662.8	0.3888
331.6	0.14733		663.2	0.36812
331.8	0.15567		663.6	0.37646
332	0.15033		664	0.37513
332.2	0.155		664.4	0.37913
332.4	0.157		664.8	0.37513
332.6	0.146		665.2	0.35378
332.8	0.14333		665.6	0.36212
333	0.142		666	0.37979
333.2	0.14767		666.4	0.38113
333.4	0.144		666.8	0.38079
333.6	0.15033		667.2	0.3998
333.8	0.14067		667.6	0.36279
334	0.148		668	0.37879
334.2	0.145		668.4	0.37279
334.4	0.14767		668.8	0.36746
334.6	0.14367		669.2	0.38546
334.8	0.13933		669.6	0.36979
335	0.15233		670	0.38646
335.2	0.16		670.4	0.37212
335.4	0.148		670.8	0.38946
335.6	0.14433		671.2	0.38146
335.8	0.14633		671.6	0.36379
336	0.14233		672	0.37579
336.2	0.13533		672.4	0.38846
336.4	0.13867		672.8	0.36379
336.6	0.16		673.2	0.37046
336.8	0.13833		673.6	0.36679
337	0.138		674	0.36345
337.2	0.13967		674.4	0.37379
337.4	0.147		674.8	0.38079
337.6	0.15033		675.2	0.37012
337.8	0.14933		675.6	0.38746
338	0.135		676	0.37012
338.2	0.145		676.4	0.37112
338.4	0.14833		676.8	0.37379
338.6	0.15767		677.2	0.36245
338.8	0.14167		677.6	0.37513
339	0.143		678	0.37746
339.2	0.14333		678.4	0.37879
339.4	0.151		678.8	0.36045
339.6	0.12733		679.2	0.37946
339.8	0.137		679.6	0.37813
340	0.14033		680	0.38313
340.2	0.14167		680.4	0.36179
340.4	0.14333		680.8	0.35645
340.6	0.143		681.2	0.37012
340.8	0.13567		681.6	0.3968
341	0.141		682	0.37446
341.2	0.13433		682.4	0.35912
341.4	0.15467		682.8	0.37446
341.6	0.14433		683.2	0.35478
341.8	0.14267		683.6	0.37646
342	0.14		684	0.36646
342.2	0.14833		684.4	0.38113
342.4	0.14567		684.8	0.38146
342.6	0.13867		685.2	0.37979
342.8	0.13633		685.6	0.36679
343	0.14833		686	0.38079
343.2	0.14933		686.4	0.37879
343.4	0.14		686.8	0.37412
343.6	0.121		687.2	0.37079
343.8	0.14367		687.6	0.36145
344	0.147		688	0.36412
344.2	0.13633		688.4	0.37879
344.4	0.151		688.8	0.35845
344.6	0.13933		689.2	0.36646
344.8	0.13167		689.6	0.37613
345	0.136		690	0.36212
345.2	0.147		690.4	0.34812
345.4	0.13567		690.8	0.36012
345.6	0.13733		691.2	0.39947
345.8	0.144		691.6	0.37946
346	0.13667		692	0.37646
346.2	0.13267		692.4	0.37513
346.4	0.139		692.8	0.36012
346.6	0.132		693.2	0.37046
346.8	0.142		693.6	0.38046
347	0.13667		694	0.39246
347.2	0.12633		694.4	0.37079
347.4	0.14133		694.8	0.35012
347.6	0.13033		695.2	0.35812
347.8	0.158		695.6	0.38179
348	0.13367		696	0.36612
348.2	0.13667		696.4	0.36479
348.4	0.133		696.8	0.34712
348.6	0.14667		697.2	0.36079
348.8	0.13833		697.6	0.35445
349	0.12567		698	0.36546
349.2	0.13367		698.4	0.36212
349.4	0.13933		698.8	0.36412
349.6	0.12833		699.2	0.36646
349.8	0.13533		699.6	0.37179
350	0.13367		700	0.36746
350.2	0.14933		700.4	0.35445
350.4	0.146		700.8	0.36179
350.6	0.13433		701.2	0.36646
350.8	0.14567		701.6	0.35745
351	0.15367		702	0.35045
351.2	0.131		702.4	0.36679
351.4	0.13967		702.8	0.36779
351.6	0.14033		703.2	0.36345
351.8	0.13133		703.6	0.35612
352	0.12433		704	0.36045
352.2	0.143		704.4	0.35579
352.4	0.15167		704.8	0.34778
352.6	0.135		705.2	0.37813
352.8	0.131		705.6	0.35412
353	0.13167		706	0.36746
353.2	0.13333		706.4	0.37079
353.4	0.12533		706.8	0.35779
353.6	0.13767		707.2	0.34945
353.8	0.15133		707.6	0.34478
354	0.155		708	0.36079
354.2	0.138		708.4	0.36912
354.4	0.133		708.8	0.37813
354.6	0.13633		709.2	0.35979
354.8	0.122		709.6	0.35945
355	0.13667		710	0.36212
355.2	0.13467		710.4	0.34045
355.4	0.139		710.8	0.35912
355.6	0.13967		711.2	0.36779
355.8	0.12867		711.6	0.33711
356	0.134		712	0.36045
356.2	0.139		712.4	0.36445
356.4	0.12533		712.8	0.33978
356.6	0.14267		713.2	0.35445
356.8	0.12933		713.6	0.35278
357	0.135		714	0.34945
357.2	0.14233		714.4	0.37146
357.4	0.13		714.8	0.36245
357.6	0.134		715.2	0.35512
357.8	0.14133		715.6	0.35345
358	0.14467		716	0.35412
358.2	0.13667		716.4	0.33711
358.4	0.13167		716.8	0.37746
358.6	0.141		717.2	0.36612
358.8	0.139		717.6	0.35812
359	0.13767		718	0.36145
359.2	0.132		718.4	0.37446
359.4	0.13967		718.8	0.34278
359.6	0.139		719.2	0.36045
359.8	0.12733		719.6	0.35145
360	0.13667		720	0.36079
360.2	0.144		720.4	0.35212
360.4	0.12533		720.8	0.35779
360.6	0.126		721.2	0.36445
360.8	0.12867		721.6	0.34211
361	0.134		722	0.36145
361.2	0.13333		722.4	0.34578
361.4	0.13733		722.8	0.34945
361.6	0.12033		723.2	0.35245
361.8	0.144		723.6	0.34578
362	0.133		724	0.35545
362.2	0.12733		724.4	0.35012
362.4	0.13933		724.8	0.36112
362.6	0.14167		725.2	0.36345
362.8	0.14433		725.6	0.35979
363	0.12967		726	0.35745
363.2	0.12933		726.4	0.34812
363.4	0.13867		726.8	0.36079
363.6	0.13633		727.2	0.34045
363.8	0.13033		727.6	0.34878
364	0.12233		728	0.36079
364.2	0.12467		728.4	0.35812
364.4	0.13267		728.8	0.35712
364.6	0.12033		729.2	0.33945
364.8	0.12567		729.6	0.38413
365	0.13433		730	0.35478
365.2	0.13167		730.4	0.34778
365.4	0.13167		730.8	0.36879
365.6	0.12833		731.2	0.34145
365.8	0.13633		731.6	0.35445
366	0.128		732	0.33845
366.2	0.13533		732.4	0.35312
366.4	0.14233		732.8	0.35278
366.6	0.13533		733.2	0.34278
366.8	0.13567		733.6	0.33444
367	0.12033		734	0.34011
367.2	0.133		734.4	0.37046
367.4	0.13833		734.8	0.36746
367.6	0.13333		735.2	0.35112
367.8	0.13		735.6	0.34812
368	0.124		736	0.37713
368.2	0.12367		736.4	0.36145
368.4	0.128		736.8	0.34845
368.6	0.143		737.2	0.36179
368.8	0.13467		737.6	0.36145
369	0.131		738	0.34512
369.2	0.12033		738.4	0.34478
369.4	0.12867		738.8	0.35312
369.6	0.126		739.2	0.33845
369.8	0.139		739.6	0.35278
370	0.128		740	0.36145
370.2	0.133		740.4	0.34445
370.4	0.124		740.8	0.33845
370.6	0.133		741.2	0.37579
370.8	0.12833		741.6	0.34745
371	0.12367		742	0.34845
371.2	0.13467		742.4	0.33645
371.4	0.13667		742.8	0.34512
371.6	0.128		743.2	0.34045
371.8	0.121		743.6	0.36612
372	0.12		744	0.33411
372.2	0.13767		744.4	0.34078
372.4	0.13233		744.8	0.34878
372.6	0.134		745.2	0.35278
372.8	0.12167		745.6	0.37079
373	0.13167		746	0.34311
373.2	0.13033		746.4	0.34612
373.4	0.13333		746.8	0.35779
373.6	0.12833		747.2	0.37746
373.8	0.13433		747.6	0.35545
374	0.12567		748	0.37112
374.2	0.12133		748.4	0.36445
374.4	0.121		748.8	0.35045
374.6	0.13133		749.2	0.35478
374.8	0.126		749.6	0.33911
375	0.139		750	0.35812
375.2	0.13733		750.4	0.35512
375.4	0.12667		750.8	0.36412
375.6	0.13467		751.2	0.35412
375.8	0.138		751.6	0.35245
376	0.13233		752	0.34512
376.2	0.11433		752.4	0.35345
376.4	0.121		752.8	0.33178
376.6	0.125		753.2	0.37412
376.8	0.14133		753.6	0.32444
377	0.125		754	0.35345
377.2	0.12167		754.4	0.34245
377.4	0.139		754.8	0.33578
377.6	0.142		755.2	0.35245
377.8	0.12333		755.6	0.35345
378	0.124		756	0.35679
378.2	0.12367		756.4	0.36779
378.4	0.13233		756.8	0.34078
378.6	0.11933		757.2	0.35879
378.8	0.12233		757.6	0.36045
379	0.12933		758	0.34078
379.2	0.132		758.4	0.34912
379.4	0.12633		758.8	0.33978
379.6	0.12867		759.2	0.35112
379.8	0.12067		759.6	0.33711
380	0.125		760	0.33611
380.2	0.10967		760.4	0.32711
380.4	0.13167		760.8	0.34545
380.6	0.13333		761.2	0.33011
380.8	0.13		761.6	0.35078
381	0.133		762	0.34078
381.2	0.137		762.4	0.34245
381.4	0.12767		762.8	0.35312
381.6	0.12667		763.2	0.33545
381.8	0.126		763.6	0.34211
382	0.12167		764	0.32911
382.2	0.13767		764.4	0.34445
382.4	0.12633		764.8	0.32611
382.6	0.13133		765.2	0.35445
382.8	0.13233		765.6	0.33444
383	0.12367		766	0.34578
383.2	0.12467		766.4	0.33645
383.4	0.13		766.8	0.34978
383.6	0.144		767.2	0.34612
383.8	0.11967		767.6	0.35278
384	0.124		768	0.33711
384.2	0.133		768.4	0.34745
384.4	0.13033		768.8	0.32511
384.6	0.113		769.2	0.35879
384.8	0.13167		769.6	0.36212
385	0.12067		770	0.35112
385.2	0.13167		770.4	0.34445
385.4	0.12367		770.8	0.33545
385.6	0.13267		771.2	0.32544
385.8	0.137		771.6	0.35512
386	0.118		772	0.33278
386.2	0.12733		772.4	0.35579
386.4	0.127		772.8	0.35012
386.6	0.11367		773.2	0.34545
386.8	0.12067		773.6	0.33845
387	0.126		774	0.33578
387.2	0.12333		774.4	0.35178
387.4	0.12033		774.8	0.35378
387.6	0.12367		775.2	0.34912
387.8	0.12733		775.6	0.33778
388	0.13133		776	0.33578
388.2	0.11767		776.4	0.34345
388.4	0.13033		776.8	0.35012
388.6	0.11833		777.2	0.32878
388.8	0.13733		777.6	0.33611
389	0.11333		778	0.33411
389.2	0.121		778.4	0.35712
389.4	0.12267		778.8	0.33645
389.6	0.12733		779.2	0.32778
389.8	0.125		779.6	0.34211
390	0.134		780	0.32544
390.2	0.13167		780.4	0.33311
390.4	0.12167		780.8	0.33878
390.6	0.12367		781.2	0.32778
390.8	0.12233		781.6	0.33078
391	0.13233		782	0.35545
391.2	0.12133		782.4	0.34278
391.4	0.128		782.8	0.32978
391.6	0.13267		783.2	0.36112
391.8	0.116		783.6	0.35378
392	0.12567		784	0.33778
392.2	0.125		784.4	0.35145
392.4	0.12433		784.8	0.31444
392.6	0.122		785.2	0.32944
392.8	0.13233		785.6	0.35145
393	0.11433		786	0.33378
393.2	0.126		786.4	0.34845
393.4	0.13033		786.8	0.33011
393.6	0.11733		787.2	0.34545
393.8	0.12367		787.6	0.32778
394	0.11433		788	0.33344
394.2	0.13733		788.4	0.33978
394.4	0.115		788.8	0.31477
394.6	0.12933		789.2	0.32578
394.8	0.122		789.6	0.33711
395	0.133		790	0.33911
395.2	0.121		790.4	0.33211
395.4	0.118		790.8	0.34578
395.6	0.11833		791.2	0.30644
395.8	0.124		791.6	0.33078
396	0.12667		792	0.31877
396.2	0.122		792.4	0.33411
396.4	0.12733		792.8	0.33278
396.6	0.119		793.2	0.32444
396.8	0.11067		793.6	0.34778
397	0.11933		794	0.31977
397.2	0.122		794.4	0.32711
397.4	0.12333		794.8	0.33811
397.6	0.116		795.2	0.33945
397.8	0.12433		795.6	0.34178
398	0.119		796	0.34111
398.2	0.112		796.4	0.32711
398.4	0.11733		796.8	0.34011
398.6	0.11967		797.2	0.33978
398.8	0.121		797.6	0.33778
399	0.11933		798	0.33011
399.2	0.111		798.4	0.33778
399.4	0.122		798.8	0.35478
[truncated: 28,003 more rows]

## Sheet: Fig.3c
Control			w/NVP
Time (ns)	Intensity		Time (ns)	Intensity
0	0		0	0
0.24414	0		0.02441	0
0.48828	0		0.04883	0
0.73242	1		0.07324	0
0.97656	0		0.09766	0
1.2207	1		0.12207	0
1.46484	1		0.14648	0
1.70898	0		0.1709	0
1.95313	1		0.19531	0
2.19727	0		0.21973	0
2.44141	18		0.24414	0
2.68555	210		0.26855	0
2.92969	656		0.29297	0
3.17383	1000		0.31738	0
3.41797	977		0.3418	0
3.66211	811		0.36621	0
3.90625	697		0.39063	0
4.15039	695		0.41504	0
4.39453	678		0.43945	0
4.63867	662		0.46387	0
4.88281	657		0.48828	0
5.12695	623		0.5127	0
5.37109	605		0.53711	0
5.61523	581		0.56152	0
5.85938	575		0.58594	0
6.10352	586		0.61035	0
6.34766	579		0.63477	0
6.5918	579		0.65918	0
6.83594	540		0.68359	0
7.08008	587		0.70801	0
7.32422	534		0.73242	0
7.56836	513		0.75684	0
7.8125	521		0.78125	0
8.05664	563		0.80566	0
8.30078	533		0.83008	0
8.54492	515		0.85449	0
8.78906	518		0.87891	0
9.0332	508		0.90332	0
9.27734	490		0.92773	0
9.52148	481		0.95215	0
9.76563	492		0.97656	0
10.0098	452		1.00098	0
10.2539	462		1.02539	0
10.498	478		1.0498	0
10.7422	425		1.07422	0
10.9863	453		1.09863	0
11.2305	382		1.12305	0
11.4746	430		1.14746	0
11.7188	445		1.17188	0
11.9629	425		1.19629	0
12.207	436		1.2207	0
12.4512	422		1.24512	0
12.6953	447		1.26953	0
12.9395	405		1.29395	0
13.1836	420		1.31836	1
13.4277	412		1.34277	0
13.6719	368		1.36719	0
13.916	391		1.3916	0
14.1602	391		1.41602	0
14.4043	392		1.44043	2
14.6484	414		1.46484	2
14.8926	379		1.48926	4
15.1367	391		1.51367	11
15.3809	382		1.53809	17
15.625	341		1.5625	19
15.8691	369		1.58691	34
16.1133	341		1.61133	45
16.3574	384		1.63574	61
16.6016	309		1.66016	84
16.8457	309		1.68457	119
17.0898	354		1.70898	174
17.334	335		1.7334	291
17.5781	351		1.75781	382
17.8223	336		1.78223	483
18.0664	323		1.80664	587
18.3105	333		1.83105	724
18.5547	301		1.85547	727
18.7988	318		1.87988	779
19.043	347		1.9043	910
19.2871	335		1.92871	848
19.5312	273		1.95313	937
19.7754	305		1.97754	945
20.0195	297		2.00195	1000
20.2637	317		2.02637	911
20.5078	293		2.05078	886
20.752	303		2.0752	896
20.9961	283		2.09961	866
21.2402	277		2.12402	786
21.4844	267		2.14844	743
21.7285	305		2.17285	734
21.9727	262		2.19727	700
22.2168	270		2.22168	654
22.4609	241		2.24609	621
22.7051	249		2.27051	596
22.9492	255		2.29492	544
23.1934	230		2.31934	477
23.4375	214		2.34375	453
23.6816	241		2.36816	473
23.9258	240		2.39258	458
24.1699	237		2.41699	399
24.4141	229		2.44141	414
24.6582	238		2.46582	397
24.9023	235		2.49023	372
25.1465	219		2.51465	343
25.3906	234		2.53906	311
25.6348	230		2.56348	332
25.8789	223		2.58789	306
26.123	252		2.6123	309
26.3672	219		2.63672	295
26.6113	213		2.66113	265
26.8555	211		2.68555	251
27.0996	214		2.70996	261
27.3438	174		2.73438	253
27.5879	199		2.75879	242
27.832	198		2.7832	254
28.0762	213		2.80762	227
28.3203	197		2.83203	247
28.5645	158		2.85645	225
28.8086	182		2.88086	191
29.0527	210		2.90527	219
29.2969	190		2.92969	224
29.541	199		2.9541	192
29.7852	192		2.97852	194
30.0293	187		3.00293	191
30.2734	180		3.02734	184
30.5176	178		3.05176	189
30.7617	164		3.07617	165
31.0059	175		3.10059	186
31.25	173		3.125	154
31.4941	163		3.14941	182
31.7383	164		3.17383	181
31.9824	178		3.19824	127
32.2266	151		3.22266	141
32.4707	156		3.24707	140
32.7148	177		3.27148	149
32.959	160		3.2959	131
33.2031	170		3.32031	127
33.4473	167		3.34473	119
33.6914	142		3.36914	129
33.9355	155		3.39355	122
34.1797	165		3.41797	127
34.4238	159		3.44238	101
34.668	169		3.4668	113
34.9121	170		3.49121	103
35.1562	144		3.51563	103
35.4004	167		3.54004	100
35.6445	151		3.56445	122
35.8887	144		3.58887	92
36.1328	132		3.61328	108
36.377	158		3.6377	90
36.6211	142		3.66211	105
36.8652	151		3.68652	96
37.1094	129		3.71094	83
37.3535	120		3.73535	95
37.5977	124		3.75977	79
37.8418	143		3.78418	78
38.0859	128		3.80859	84
38.3301	129		3.83301	64
38.5742	149		3.85742	87
38.8184	121		3.88184	89
39.0625	132		3.90625	73
39.3066	123		3.93066	72
39.5508	111		3.95508	65
39.7949	102		3.97949	73
40.0391	127		4.00391	65
40.2832	123		4.02832	68
40.5273	121		4.05273	51
40.7715	125		4.07715	61
41.0156	115		4.10156	59
41.2598	118		4.12598	53
41.5039	132		4.15039	74
41.748	119		4.1748	66
41.9922	110		4.19922	61
42.2363	106		4.22363	43
42.4805	111		4.24805	62
42.7246	109		4.27246	63
42.9688	108		4.29688	56
43.2129	114		4.32129	49
43.457	95		4.3457	52
43.7012	91		4.37012	49
43.9453	97		4.39453	51
44.1895	115		4.41895	41
44.4336	98		4.44336	45
44.6777	111		4.46777	57
44.9219	98		4.49219	45
45.166	100		4.5166	40
45.4102	100		4.54102	41
45.6543	110		4.56543	43
45.8984	90		4.58984	45
46.1426	96		4.61426	38
46.3867	114		4.63867	49
46.6309	109		4.66309	44
46.875	110		4.6875	37
47.1191	87		4.71191	31
47.3633	108		4.73633	38
47.6074	105		4.76074	34
47.8516	75		4.78516	40
48.0957	97		4.80957	41
48.3398	90		4.83398	26
48.584	86		4.8584	32
48.8281	92		4.88281	36
49.0723	90		4.90723	35
49.3164	91		4.93164	37
49.5605	92		4.95605	37
49.8047	92		4.98047	28
50.0488	76		5.00488	37
50.293	90		5.0293	27
50.5371	90		5.05371	31
50.7812	79		5.07813	35
51.0254	77		5.10254	26
51.2695	82		5.12695	32
51.5137	60		5.15137	37
51.7578	75		5.17578	32
52.002	93		5.2002	33
52.2461	93		5.22461	31
52.4902	88		5.24902	23
52.7344	83		5.27344	25
52.9785	86		5.29785	28
53.2227	67		5.32227	33
53.4668	85		5.34668	31
53.7109	69		5.37109	30
53.9551	83		5.39551	35
54.1992	66		5.41992	34
54.4434	65		5.44434	20
54.6875	63		5.46875	22
54.9316	72		5.49316	38
55.1758	71		5.51758	21
55.4199	72		5.54199	32
55.6641	78		5.56641	22
55.9082	57		5.59082	26
56.1523	64		5.61523	30
56.3965	73		5.63965	29
56.6406	70		5.66406	33
56.8848	89		5.68848	29
57.1289	64		5.71289	15
57.373	60		5.7373	23
57.6172	77		5.76172	20
57.8613	61		5.78613	28
58.1055	59		5.81055	30
58.3496	65		5.83496	23
58.5938	78		5.85938	27
58.8379	54		5.88379	23
59.082	67		5.9082	21
59.3262	70		5.93262	20
59.5703	68		5.95703	25
59.8145	56		5.98145	19
60.0586	64		6.00586	25
60.3027	63		6.03027	14
60.5469	65		6.05469	28
60.791	50		6.0791	17
61.0352	72		6.10352	17
61.2793	46		6.12793	19
61.5234	60		6.15234	27
61.7676	58		6.17676	21
62.0117	43		6.20117	14
62.2559	65		6.22559	21
62.5	60		6.25	28
62.7441	63		6.27441	18
62.9883	55		6.29883	23
63.2324	55		6.32324	20
63.4766	45		6.34766	18
63.7207	67		6.37207	21
63.9648	57		6.39648	24
64.209	53		6.4209	12
64.4531	52		6.44531	11
64.6973	61		6.46973	27
64.9414	44		6.49414	16
65.1856	55		6.51855	15
65.4297	50		6.54297	14
65.6738	55		6.56738	22
65.918	47		6.5918	21
66.1621	41		6.61621	23
66.4062	42		6.64063	14
66.6504	62		6.66504	14
66.8945	42		6.68945	14
67.1387	58		6.71387	22
67.3828	52		6.73828	22
67.6269	50		6.7627	14
67.8711	43		6.78711	18
68.1152	39		6.81152	13
68.3594	46		6.83594	18
68.6035	52		6.86035	13
68.8477	48		6.88477	13
69.0918	46		6.90918	17
69.3359	45		6.93359	17
69.5801	47		6.95801	13
69.8242	42		6.98242	15
70.0684	42		7.00684	16
70.3125	44		7.03125	15
70.5566	49		7.05566	10
70.8008	41		7.08008	17
71.0449	43		7.10449	20
71.2891	40		7.12891	15
71.5332	45		7.15332	13
71.7773	47		7.17773	20
72.0215	48		7.20215	15
72.2656	40		7.22656	19
72.5098	43		7.25098	11
72.7539	32		7.27539	13
72.9981	42		7.2998	15
73.2422	52		7.32422	17
73.4863	36		7.34863	17
73.7305	46		7.37305	15
73.9746	41		7.39746	15
74.2188	45		7.42188	11
74.4629	39		7.44629	20
74.707	42		7.4707	10
74.9512	36		7.49512	15
75.1953	51		7.51953	12
75.4394	49		7.54395	11
75.6836	33		7.56836	10
75.9277	35		7.59277	12
76.1719	31		7.61719	6
76.416	35		7.6416	17
76.6602	37		7.66602	7
76.9043	23		7.69043	9
77.1484	44		7.71484	5
77.3926	38		7.73926	15
77.6367	36		7.76367	10
77.8809	55		7.78809	17
78.125	35		7.8125	8
78.3691	42		7.83691	11
78.6133	29		7.86133	20
78.8574	30		7.88574	13
79.1016	47		7.91016	6
79.3457	35		7.93457	9
79.5898	44		7.95898	18
79.834	39		7.9834	10
80.0781	44		8.00781	17
80.3223	39		8.03223	13
80.5664	33		8.05664	10
80.8106	35		8.08105	15
81.0547	41		8.10547	11
81.2988	39		8.12988	14
81.543	29		8.1543	10
81.7871	26		8.17871	17
82.0312	39		8.20313	18
82.2754	33		8.22754	14
82.5195	40		8.25195	15
82.7637	27		8.27637	9
83.0078	38		8.30078	8
83.2519	42		8.3252	12
83.4961	33		8.34961	9
83.7402	29		8.37402	8
83.9844	37		8.39844	8
84.2285	40		8.42285	9
84.4727	37		8.44727	10
84.7168	28		8.47168	9
84.9609	30		8.49609	7
85.2051	22		8.52051	5
85.4492	41		8.54492	9
85.6934	35		8.56934	9
85.9375	30		8.59375	13
86.1816	22		8.61816	4
86.4258	31		8.64258	12
86.6699	22		8.66699	11
86.9141	25		8.69141	7
87.1582	31		8.71582	10
87.4023	29		8.74023	13
87.6465	27		8.76465	7
87.8906	34		8.78906	8
88.1348	34		8.81348	15
88.3789	24		8.83789	10
88.6231	28		8.8623	6
88.8672	32		8.88672	8
89.1113	25		8.91113	7
89.3555	26		8.93555	9
89.5996	30		8.95996	7
89.8438	24		8.98438	10
90.0879	26		9.00879	10
90.332	36		9.0332	13
90.5762	28		9.05762	10
90.8203	25		9.08203	8
91.0644	24		9.10645	5
91.3086	25		9.13086	7
91.5527	21		9.15527	10
91.7969	27		9.17969	7
92.041	26		9.2041	12
92.2852	26		9.22852	7
92.5293	18		9.25293	15
92.7734	31		9.27734	13
93.0176	16		9.30176	8
93.2617	14		9.32617	9
93.5059	26		9.35059	3
93.75	25		9.375	8
93.9941	15		9.39941	4
94.2383	23		9.42383	9
94.4824	21		9.44824	15
94.7266	19		9.47266	9
94.9707	30		9.49707	10
95.2148	22		9.52148	6
95.459	19		9.5459	15
95.7031	30		9.57031	10
95.9473	26		9.59473	3
96.1914	21		9.61914	12
96.4356	23		9.64355	4
96.6797	19		9.66797	10
96.9238	19		9.69238	9
97.168	21		9.7168	6
97.4121	21		9.74121	8
97.6562	29		9.76563	7
97.9004	28		9.79004	12
98.1445	19		9.81445	4
98.3887	18		9.83887	8
98.6328	31		9.86328	5
98.8769	25		9.8877	8
99.1211	20		9.91211	12
99.3652	18		9.93652	4
99.6094	20		9.96094	10
99.8535	24		9.98535	8
100.098	22		10.0098	5
100.342	26		10.0342	6
100.586	23		10.0586	4
100.83	18		10.083	11
101.074	20		10.1074	13
101.318	28		10.1318	9
101.562	20		10.1562	7
101.807	16		10.1807	9
102.051	21		10.2051	9
102.295	20		10.2295	5
102.539	31		10.2539	4
102.783	22		10.2783	4
103.027	16		10.3027	4
103.271	21		10.3271	5
103.516	30		10.3516	7
103.76	17		10.376	6
104.004	22		10.4004	7
104.248	16		10.4248	5
104.492	24		10.4492	6
104.736	21		10.4736	5
104.98	20		10.498	8
105.225	15		10.5225	7
105.469	17		10.5469	9
105.713	21		10.5713	5
105.957	19		10.5957	6
106.201	25		10.6201	6
106.445	20		10.6445	8
106.689	11		10.669	5
106.934	22		10.6934	1
107.178	23		10.7178	3
107.422	21		10.7422	3
107.666	19		10.7666	5
107.91	16		10.791	5
108.154	22		10.8154	7
108.398	16		10.8398	14
108.643	13		10.8643	5
108.887	21		10.8887	3
109.131	20		10.9131	7
109.375	19		10.9375	6
109.619	21		10.9619	5
109.863	14		10.9863	7
110.107	11		11.0107	5
110.352	16		11.0352	6
110.596	22		11.0596	5
110.84	23		11.084	8
111.084	17		11.1084	7
111.328	13		11.1328	6
111.572	23		11.1572	2
111.816	15		11.1816	4
112.061	25		11.2061	5
112.305	15		11.2305	3
112.549	14		11.2549	2
112.793	24		11.2793	7
113.037	20		11.3037	4
113.281	18		11.3281	4
113.525	15		11.3525	8
113.77	28		11.377	4
114.014	18		11.4014	6
114.258	17		11.4258	4
114.502	14		11.4502	7
114.746	15		11.4746	4
114.99	11		11.499	9
115.234	18		11.5234	3
115.479	22		11.5479	3
115.723	12		11.5723	5
115.967	17		11.5967	7
116.211	9		11.6211	8
116.455	18		11.6455	7
116.699	13		11.6699	3
116.943	16		11.6943	5
117.188	21		11.7188	9
117.432	14		11.7432	5
117.676	9		11.7676	4
117.92	16		11.792	9
118.164	13		11.8164	2
118.408	13		11.8408	6
118.652	8		11.8652	8
118.896	22		11.8896	6
119.141	22		11.9141	1
119.385	21		11.9385	7
119.629	14		11.9629	3
119.873	17		11.9873	6
120.117	13		12.0117	5
120.361	16		12.0361	5
120.605	15		12.0605	8
120.85	16		12.085	5
121.094	14		12.1094	6
121.338	17		12.1338	10
121.582	13		12.1582	8
121.826	16		12.1826	5
122.07	16		12.207	8
122.314	13		12.2315	7
122.559	14		12.2559	3
122.803	15		12.2803	4
123.047	11		12.3047	9
123.291	10		12.3291	6
123.535	17		12.3535	2
123.779	11		12.3779	8
124.023	10		12.4023	3
124.268	12		12.4268	5
124.512	13		12.4512	4
124.756	14		12.4756	13
125	8		12.5	7
125.244	8		12.5244	4
125.488	13		12.5488	5
125.732	11		12.5732	6
125.977	14		12.5977	4
126.221	15		12.6221	7
126.465	10		12.6465	4
126.709	12		12.6709	3
126.953	15		12.6953	4
127.197	19		12.7197	3
127.441	9		12.7441	9
127.686	11		12.7686	6
127.93	9		12.793	6
128.174	15		12.8174	3
128.418	11		12.8418	4
128.662	15		12.8662	3
128.906	19		12.8906	4
129.15	10		12.915	5
129.395	13		12.9395	5
129.639	13		12.9639	7
129.883	18		12.9883	5
130.127	11		13.0127	4
130.371	11		13.0371	4
130.615	12		13.0615	5
130.859	5		13.0859	5
131.104	10		13.1104	4
131.348	7		13.1348	3
131.592	11		13.1592	6
131.836	11		13.1836	5
132.08	16		13.208	3
132.324	11		13.2324	6
132.568	18		13.2568	5
132.812	11		13.2812	5
133.057	15		13.3057	4
133.301	13		13.3301	5
133.545	10		13.3545	6
133.789	10		13.3789	3
134.033	19		13.4033	7
134.277	14		13.4277	3
134.521	9		13.4521	5
134.766	14		13.4766	7
135.01	9		13.501	2
135.254	8		13.5254	7
135.498	15		13.5498	4
135.742	15		13.5742	5
135.986	9		13.5986	5
136.23	8		13.623	2
136.475	6		13.6475	3
136.719	17		13.6719	3
136.963	10		13.6963	3
137.207	17		13.7207	3
137.451	12		13.7451	1
137.695	13		13.7695	4
137.939	9		13.794	10
138.184	7		13.8184	6
138.428	9		13.8428	4
138.672	11		13.8672	4
138.916	9		13.8916	6
139.16	10		13.916	4
139.404	4		13.9404	2
139.648	12		13.9648	8
139.893	12		13.9893	2
140.137	8		14.0137	1
140.381	11		14.0381	5
140.625	12		14.0625	3
140.869	12		14.0869	4
141.113	11		14.1113	3
141.357	16		14.1357	1
141.602	18		14.1602	4
141.846	11		14.1846	1
142.09	13		14.209	3
142.334	9		14.2334	2
142.578	13		14.2578	3
142.822	11		14.2822	4
143.066	8		14.3066	7
143.311	11		14.3311	2
143.555	10		14.3555	3
143.799	9		14.3799	5
144.043	7		14.4043	2
144.287	15		14.4287	2
144.531	9		14.4531	2
144.775	5		14.4775	6
145.02	5		14.502	5
145.264	16		14.5264	5
145.508	11		14.5508	3
145.752	9		14.5752	4
145.996	8		14.5996	3
146.24	5		14.624	6
146.484	14		14.6484	3
146.729	6		14.6729	5
146.973	6		14.6973	7
147.217	11		14.7217	1
147.461	14		14.7461	3
147.705	12		14.7705	6
147.949	9		14.7949	3
148.193	5		14.8193	3
148.438	8		14.8438	4
148.682	7		14.8682	4
148.926	18		14.8926	5
149.17	15		14.917	3
149.414	6		14.9414	5
149.658	8		14.9658	1
149.902	6		14.9902	7
150.146	6		15.0146	6
150.391	7		15.0391	1
150.635	9		15.0635	2
150.879	14		15.0879	3
151.123	8		15.1123	3
151.367	12		15.1367	3
151.611	13		15.1611	2
151.855	10		15.1855	4
152.1	9		15.21	0
152.344	4		15.2344	2
152.588	9		15.2588	3
152.832	14		15.2832	5
153.076	4		15.3076	5
153.32	11		15.332	4
153.564	14		15.3565	6
153.809	9		15.3809	3
154.053	8		15.4053	1
154.297	9		15.4297	2
154.541	6		15.4541	3
154.785	6		15.4785	1
155.029	11		15.5029	2
155.273	9		15.5273	2
155.518	6		15.5518	4
155.762	7		15.5762	1
156.006	8		15.6006	5
156.25	6		15.625	8
156.494	6		15.6494	3
156.738	11		15.6738	0
156.982	12		15.6982	2
157.227	11		15.7227	10
157.471	9		15.7471	4
157.715	7		15.7715	4
157.959	10		15.7959	3
158.203	7		15.8203	6
158.447	7		15.8447	7
158.691	8		15.8691	5
158.936	8		15.8936	5
159.18	10		15.918	4
159.424	11		15.9424	3
159.668	8		15.9668	1
159.912	4		15.9912	7
160.156	7		16.0156	3
160.4	13		16.04	5
160.645	7		16.0645	3
160.889	8		16.0889	2
161.133	3		16.1133	0
161.377	15		16.1377	3
161.621	12		16.1621	4
161.865	7		16.1865	1
162.109	4		16.2109	6
162.354	8		16.2354	2
162.598	7		16.2598	3
162.842	7		16.2842	3
163.086	7		16.3086	2
163.33	12		16.333	1
163.574	12		16.3574	4
163.818	8		16.3818	2
164.062	7		16.4062	6
164.307	6		16.4307	4
164.551	6		16.4551	5
164.795	7		16.4795	2
165.039	8		16.5039	2
165.283	4		16.5283	1
165.527	12		16.5527	3
165.771	8		16.5771	2
166.016	6		16.6016	2
166.26	6		16.626	4
166.504	6		16.6504	2
166.748	9		16.6748	2
166.992	10		16.6992	2
167.236	7		16.7236	1
167.48	4		16.748	1
167.725	9		16.7725	0
167.969	6		16.7969	0
168.213	7		16.8213	3
168.457	8		16.8457	2
168.701	4		16.8701	4
168.945	7		16.8945	4
169.189	9		16.9189	3
169.434	9		16.9434	4
169.678	12		16.9678	2
169.922	8		16.9922	3
170.166	5		17.0166	4
170.41	7		17.041	1
170.654	6		17.0654	0
170.898	12		17.0898	3
171.143	5		17.1143	7
171.387	6		17.1387	2
171.631	4		17.1631	0
171.875	7		17.1875	2
172.119	5		17.2119	1
172.363	6		17.2363	0
172.607	7		17.2607	1
172.852	6		17.2852	4
173.096	6		17.3096	0
173.34	12		17.334	6
173.584	10		17.3584	0
173.828	6		17.3828	4
174.072	5		17.4072	3
174.316	4		17.4316	0
174.561	5		17.4561	1
174.805	7		17.4805	5
175.049	5		17.5049	3
175.293	7		17.5293	1
175.537	4		17.5537	0
175.781	5		17.5781	3
176.025	7		17.6025	2
176.27	2		17.627	3
176.514	3		17.6514	2
176.758	6		17.6758	1
177.002	7		17.7002	4
177.246	4		17.7246	2
177.49	7		17.749	2
177.734	5		17.7734	2
177.979	6		17.7979	5
178.223	9		17.8223	2
178.467	9		17.8467	2
178.711	5		17.8711	0
178.955	6		17.8955	2
179.199	5		17.9199	2
179.443	5		17.9443	0
179.688	6		17.9688	3
179.932	5		17.9932	3
180.176	7		18.0176	1
180.42	4		18.042	4
180.664	3		18.0664	5
180.908	4		18.0908	3
181.152	8		18.1152	1
181.396	9		18.1396	2
181.641	3		18.1641	4
181.885	7		18.1885	2
182.129	3		18.2129	2
182.373	4		18.2373	2
182.617	5		18.2617	2
182.861	3		18.2861	6
183.105	4		18.3105	1
183.35	5		18.335	5
183.594	9		18.3594	1
183.838	7		18.3838	1
184.082	3		18.4082	2
184.326	6		18.4326	1
184.57	7		18.457	2
184.814	9		18.4814	3
185.059	5		18.5059	1
185.303	3		18.5303	2
185.547	4		18.5547	1
185.791	2		18.5791	4
186.035	3		18.6035	2
186.279	4		18.6279	1
186.523	6		18.6523	2
186.768	9		18.6768	1
187.012	3		18.7012	1
187.256	7		18.7256	5
187.5	5		18.75	3
187.744	7		18.7744	3
187.988	7		18.7988	1
188.232	8		18.8232	3
188.477	6		18.8477	1
188.721	7		18.8721	1
188.965	6		18.8965	0
189.209	9		18.9209	0
189.453	6		18.9453	0
189.697	7		18.9697	2
189.941	4		18.9941	3
190.186	7		19.0186	3
190.43	7		19.043	2
190.674	4		19.0674	3
190.918	4		19.0918	0
191.162	7		19.1162	2
191.406	8		19.1406	2
191.65	4		19.165	3
191.895	5		19.1895	1
192.139	5		19.2139	1
192.383	3		19.2383	1
192.627	3		19.2627	2
192.871	7		19.2871	2
193.115	8		19.3115	0
193.359	2		19.3359	3
193.604	7		19.3604	5
193.848	6		19.3848	5
194.092	3		19.4092	0
194.336	7		19.4336	4
194.58	4		19.458	4
194.824	2		19.4824	0
195.068	4		19.5068	2
195.312	5		19.5312	1
195.557	12		19.5557	4
195.801	3		19.5801	0
196.045	5		19.6045	3
196.289	7		19.6289	1
196.533	6		19.6533	3
196.777	10		19.6777	0
197.021	5		19.7021	4
197.266	5		19.7266	2
197.51	6		19.751	2
197.754	2		19.7754	2
197.998	6		19.7998	3
198.242	6		19.8242	1
198.486	7		19.8486	1
198.73	9		19.873	0
198.975	8		19.8975	0
199.219	3		19.9219	1
199.463	2		19.9463	4
199.707	6		19.9707	0
199.951	10		19.9951	4
200.195	3		20.0195	3
200.439	5		20.0439	7
200.684	4		20.0684	4
200.928	6		20.0928	0
201.172	8		20.1172	1
201.416	6		20.1416	1
201.66	1		20.166	3
201.904	1		20.1904	1
202.148	3		20.2148	2
202.393	5		20.2393	1
202.637	2		20.2637	3
202.881	5		20.2881	2
203.125	4		20.3125	1
203.369	6		20.3369	1
203.613	1		20.3613	2
203.857	5		20.3857	0
204.102	5		20.4102	2
204.346	4		20.4346	1
204.59	5		20.459	1
204.834	3		20.4834	0
205.078	5		20.5078	1
205.322	4		20.5322	3
205.566	1		20.5566	3
205.811	6		20.5811	5
206.055	4		20.6055	2
206.299	6		20.6299	2
206.543	3		20.6543	1
206.787	4		20.6787	2
207.031	1		20.7031	0
207.275	3		20.7275	4
207.52	1		20.752	0
207.764	5		20.7764	1
208.008	4		20.8008	1
208.252	2		20.8252	1
208.496	4		20.8496	1
208.74	5		20.874	0
208.984	3		20.8984	1
209.229	4		20.9229	1
209.473	4		20.9473	1
209.717	4		20.9717	2
209.961	1		20.9961	0
210.205	5		21.0205	4
210.449	5		21.0449	2
210.693	6		21.0693	1
210.938	3		21.0938	1
211.182	2		21.1182	1
211.426	2		21.1426	3
211.67	8		21.167	1
211.914	8		21.1914	1
212.158	6		21.2158	1
212.402	4		21.2402	5
212.646	3		21.2646	0
212.891	3		21.2891	1
213.135	5		21.3135	4
213.379	4		21.3379	1
213.623	4		21.3623	4
213.867	3		21.3867	2
214.111	5		21.4111	2
214.355	8		21.4355	2
214.6	2		21.46	2
214.844	2		21.4844	3
215.088	5		21.5088	3
215.332	5		21.5332	0
215.576	4		21.5576	0
215.82	2		21.582	1
216.064	7		21.6064	3
216.309	4		21.6309	0
216.553	6		21.6553	2
216.797	4		21.6797	1
217.041	4		21.7041	0
217.285	5		21.7285	1
217.529	2		21.7529	1
217.773	9		21.7773	4
218.018	6		21.8018	2
218.262	3		21.8262	3
218.506	6		21.8506	2
218.75	1		21.875	2
218.994	1		21.8994	0
219.238	4		21.9238	3
219.482	2		21.9482	2
219.727	5		21.9727	1
219.971	1		21.9971	0
220.215	3		22.0215	0
220.459	1		22.0459	5
220.703	5		22.0703	0
220.947	7		22.0947	1
221.191	0		22.1191	2
221.436	5		22.1436	0
221.68	5		22.168	2
221.924	4		22.1924	1
222.168	5		22.2168	2
222.412	1		22.2412	1
222.656	3		22.2656	2
222.9	6		22.29	2
223.145	2		22.3145	4
223.389	5		22.3389	1
223.633	8		22.3633	3
223.877	4		22.3877	1
224.121	3		22.4121	1
224.365	2		22.4365	1
224.609	2		22.4609	2
224.854	1		22.4854	2
225.098	4		22.5098	1
225.342	5		22.5342	3
225.586	2		22.5586	2
225.83	5		22.583	1
226.074	6		22.6074	2
226.318	9		22.6318	5
226.562	6		22.6562	0
226.807	4		22.6807	3
227.051	4		22.7051	1
227.295	1		22.7295	1
227.539	11		22.7539	1
227.783	3		22.7783	1
228.027	4		22.8027	3
228.271	2		22.8271	0
228.516	6		22.8516	0
228.76	3		22.876	0
229.004	3		22.9004	1
229.248	5		22.9248	3
229.492	2		22.9492	0
229.736	6		22.9736	1
229.98	5		22.998	1
230.225	3		23.0225	2
230.469	5		23.0469	0
230.713	3		23.0713	2
230.957	1		23.0957	1
231.201	1		23.1201	2
231.445	5		23.1445	0
231.689	2		23.1689	0
231.934	5		23.1934	1
232.178	3		23.2178	3
232.422	3		23.2422	1
232.666	4		23.2666	1
232.91	3		23.291	1
233.154	3		23.3154	1
233.398	4		23.3398	3
233.643	3		23.3643	1
233.887	3		23.3887	2
234.131	3		23.4131	2
234.375	3		23.4375	2
234.619	7		23.4619	2
234.863	1		23.4863	2
235.107	4		23.5107	3
235.352	4		23.5352	2
235.596	2		23.5596	1
235.84	3		23.584	1
236.084	4		23.6084	3
236.328	6		23.6328	1
236.572	6		23.6572	1
236.816	1		23.6816	3
237.061	2		23.7061	2
237.305	0		23.7305	2
237.549	5		23.7549	2
237.793	5		23.7793	4
238.037	4		23.8037	0
238.281	2		23.8281	0
238.525	2		23.8525	1
238.77	5		23.877	2
239.014	3		23.9014	3
239.258	3		23.9258	3
239.502	4		23.9502	2
239.746	4		23.9746	1
239.99	3		23.999	1
240.234	3		24.0234	1
240.479	4		24.0479	4
240.723	3		24.0723	2
240.967	4		24.0967	1
241.211	3		24.1211	0
241.455	2		24.1455	2
241.699	2		24.1699	0
241.943	3		24.1943	2
242.188	2		24.2188	1
242.432	1		24.2432	0
242.676	3		24.2676	4
242.92	1		24.292	4
243.164	5		24.3164	2
243.408	3		24.3408	3
243.652	2		24.3652	0
243.896	3		24.3896	2
244.141	0		24.4141	1
244.385	2		24.4385	0
244.629	2		24.4629	2
244.873	4		24.4873	0
245.117	6		24.5117	1
245.361	4		24.5361	2
245.605	4		24.5605	3
245.85	5		24.585	2
246.094	2		24.6094	0
246.338	5		24.6338	1
246.582	1		24.6582	2
246.826	7		24.6826	0
247.07	4		24.707	0
247.314	2		24.7314	2
247.559	3		24.7559	1
247.803	1		24.7803	0
248.047	5		24.8047	0
248.291	3		24.8291	1
248.535	3		24.8535	0
248.779	3		24.8779	0
249.023	3		24.9023	0
249.268	3		24.9268	1
249.512	4		24.9512	3
249.756	3		24.9756	2
250	4		25	3
250.244	6		25.0244	3
250.488	3		25.0488	1
250.732	1		25.0732	3
250.977	2		25.0977	1
251.221	4		25.1221	1
251.465	3		25.1465	1
251.709	4		25.1709	0
251.953	2		25.1953	1
252.197	1		25.2197	1
252.441	5		25.2441	0
252.686	2		25.2686	4
252.93	2		25.293	2
253.174	4		25.3174	1
253.418	3		25.3418	1
253.662	4		25.3662	1
253.906	3		25.3906	0
254.15	6		25.415	3
254.395	3		25.4395	0
254.639	4		25.4639	1
254.883	6		25.4883	0
255.127	3		25.5127	1
255.371	3		25.5371	1
255.615	1		25.5615	3
255.859	1		25.5859	0
256.104	3		25.6104	0
256.348	3		25.6348	0
256.592	4		25.6592	3
256.836	3		25.6836	1
257.08	3		25.708	1
257.324	2		25.7324	1
257.568	3		25.7568	0
257.812	5		25.7812	1
258.057	3		25.8057	2
258.301	3		25.8301	0
258.545	3		25.8545	1
258.789	2		25.8789	1
259.033	1		25.9033	1
259.277	4		25.9277	1
259.521	2		25.9521	3
259.766	4		25.9766	0
260.01	1		26.001	2
260.254	2		26.0254	3
260.498	1		26.0498	1
260.742	1		26.0742	3
260.986	3		26.0986	1
261.23	3		26.123	0
261.475	0		26.1475	1
261.719	4		26.1719	1
261.963	3		26.1963	2
262.207	5		26.2207	0
262.451	2		26.2451	2
262.695	6		26.2695	3
262.939	3		26.2939	0
263.184	1		26.3184	2
263.428	4		26.3428	2
263.672	1		26.3672	2
263.916	4		26.3916	1
264.16	2		26.416	0
264.404	0		26.4404	0
264.648	1		26.4648	3
264.893	2		26.4893	2
265.137	2		26.5137	1
265.381	1		26.5381	1
265.625	4		26.5625	4
265.869	6		26.5869	1
266.113	2		26.6113	2
266.357	1		26.6357	3
266.602	4		26.6602	2
266.846	3		26.6846	1
267.09	2		26.709	0
267.334	0		26.7334	0
267.578	0		26.7578	0
267.822	1		26.7822	3
268.066	1		26.8066	1
268.311	4		26.8311	1
268.555	2		26.8555	3
268.799	3		26.8799	0
269.043	3		26.9043	0
269.287	1		26.9287	3
269.531	3		26.9531	0
269.775	0		26.9775	1
270.02	1		27.002	2
270.264	4		27.0264	0
270.508	6		27.0508	0
270.752	2		27.0752	1
270.996	2		27.0996	1
271.24	9		27.124	1
271.484	2		27.1484	0
271.729	1		27.1729	1
271.973	4		27.1973	0
272.217	7		27.2217	1
272.461	1		27.2461	2
272.705	3		27.2705	2
272.949	3		27.2949	0
273.193	3		27.3193	0
273.438	2		27.3438	2
273.682	1		27.3682	2
273.926	2		27.3926	0
274.17	2		27.417	2
274.414	3		27.4414	3
274.658	2		27.4658	2
274.902	4		27.4902	0
275.146	3		27.5146	2
275.391	4		27.5391	1
275.635	1		27.5635	1
275.879	1		27.5879	1
276.123	4		27.6123	1
276.367	0		27.6367	1
276.611	5		27.6611	2
276.855	0		27.6855	1
277.1	2		27.71	3
277.344	2		27.7344	0
277.588	1		27.7588	3
277.832	4		27.7832	0
278.076	3		27.8076	4
278.32	1		27.832	2
278.564	1		27.8564	1
278.809	0		27.8809	2
279.053	0		27.9053	2
279.297	2		27.9297	0
279.541	1		27.9541	1
279.785	3		27.9785	1
280.029	2		28.0029	3
280.273	3		28.0273	1
280.518	2		28.0518	1
280.762	3		28.0762	1
281.006	1		28.1006	2
281.25	6		28.125	3
281.494	2		28.1494	1
281.738	4		28.1738	1
281.982	1		28.1982	1
282.227	3		28.2227	1
282.471	2		28.2471	0
282.715	1		28.2715	0
282.959	2		28.2959	1
283.203	6		28.3203	0
283.447	5		28.3447	1
283.691	0		28.3691	3
283.936	3		28.3936	1
284.18	1		28.418	0
284.424	2		28.4424	1
284.668	2		28.4668	0
284.912	5		28.4912	0
285.156	1		28.5156	0
285.4	4		28.54	1
285.645	2		28.5645	1
285.889	1		28.5889	1
286.133	1		28.6133	1
286.377	7		28.6377	2
286.621	3		28.6621	1
286.865	1		28.6865	0
287.109	5		28.7109	4
287.354	3		28.7354	3
287.598	2		28.7598	0
287.842	2		28.7842	0
288.086	0		28.8086	2
288.33	4		28.833	1
288.574	2		28.8574	0
288.818	1		28.8818	0
289.062	2		28.9062	1
289.307	2		28.9307	0
289.551	2		28.9551	1
289.795	2		28.9795	2
290.039	3		29.0039	0
290.283	0		29.0283	2
290.527	0		29.0527	1
290.771	1		29.0771	0
291.016	0		29.1016	0
291.26	1		29.126	2
291.504	2		29.1504	2
291.748	1		29.1748	1
291.992	1		29.1992	2
292.236	1		29.2236	0
292.48	1		29.248	0
292.725	1		29.2725	1
292.969	1		29.2969	1
293.213	4		29.3213	1
293.457	2		29.3457	1
293.701	1		29.3701	0
293.945	0		29.3945	1
294.189	2		29.4189	3
294.434	1		29.4434	1
294.678	3		29.4678	2
294.922	1		29.4922	0
295.166	2		29.5166	1
295.41	3		29.541	2
295.654	3		29.5654	1
295.898	2		29.5898	1
296.143	1		29.6143	0
296.387	0		29.6387	1
296.631	1		29.6631	2
296.875	4		29.6875	0
297.119	3		29.7119	0
297.363	1		29.7363	1
297.607	3		29.7607	1
297.852	6		29.7852	1
298.096	3		29.8096	0
298.34	1		29.834	2
298.584	2		29.8584	3
298.828	4		29.8828	2
299.072	4		29.9072	2
299.316	9		29.9316	0
299.561	0		29.9561	2
299.805	1		29.9805	3
300.049	2		30.0049	0
300.293	3		30.0293	1
300.537	2		30.0537	2
300.781	2		30.0781	2
301.025	1		30.1025	1
301.27	3		30.127	1
301.514	0		30.1514	2
301.758	2		30.1758	1
302.002	2		30.2002	0
302.246	1		30.2246	2
302.49	2		30.249	1
302.734	1		30.2734	0
302.979	0		30.2979	0
303.223	2		30.3223	0
303.467	3		30.3467	0
303.711	3		30.3711	1
303.955	2		30.3955	0
304.199	3		30.4199	1
304.443	3		30.4443	0
304.688	1		30.4688	2
304.932	1		30.4932	1
305.176	1		30.5176	0
305.42	3		30.542	2
305.664	2		30.5664	1
305.908	1		30.5908	1
306.152	0		30.6152	1
306.396	2		30.6396	0
306.641	0		30.6641	0
306.885	8		30.6885	0
307.129	0		30.7129	4
307.373	4		30.7373	1
307.617	3		30.7617	1
307.861	0		30.7861	1
308.105	2		30.8105	1
308.35	0		30.835	2
308.594	6		30.8594	1
308.838	4		30.8838	2
309.082	2		30.9082	0
309.326	4		30.9326	1
309.57	4		30.957	0
309.814	3		30.9814	2
310.059	1		31.0059	0
310.303	1		31.0303	0
310.547	2		31.0547	0
310.791	2		31.0791	1
311.035	2		31.1035	3
311.279	2		31.1279	0
311.523	1		31.1523	0
311.768	1		31.1768	0
312.012	1		31.2012	0
312.256	0		31.2256	2
312.5	2		31.25	1
312.744	2		31.2744	3
312.988	0		31.2988	1
313.232	1		31.3232	0
313.477	3		31.3477	0
313.721	0		31.3721	0
313.965	3		31.3965	1
314.209	4		31.4209	0
314.453	1		31.4453	1
314.697	1		31.4697	3
314.941	1		31.4941	1
315.186	2		31.5186	1
315.43	2		31.543	7
315.674	1		31.5674	0
315.918	8		31.5918	0
316.162	0		31.6162	0
316.406	2		31.6406	0
316.65	1		31.665	0
316.895	2		31.6895	0
317.139	2		31.7139	1
317.383	4		31.7383	0
317.627	2		31.7627	2
317.871	2		31.7871	0
318.115	3		31.8115	1
318.359	1		31.8359	1
318.604	1		31.8604	0
318.848	2		31.8848	0
319.092	3		31.9092	1
319.336	3		31.9336	1
319.58	1		31.958	1
319.824	1		31.9824	0
320.068	1		32.0068	1
320.312	3		32.0312	0
320.557	1		32.0557	0
320.801	0		32.0801	0
321.045	0		32.1045	0
321.289	2		32.1289	1
321.533	1		32.1533	1
321.777	2		32.1777	0
322.021	2		32.2022	0
322.266	1		32.2266	0
322.51	1		32.251	1
322.754	1		32.2754	1
322.998	0		32.2998	1
323.242	1		32.3242	0
323.486	1		32.3486	1
323.73	2		32.373	1
323.975	2		32.3975	1
324.219	0		32.4219	1
324.463	5		32.4463	1
324.707	1		32.4707	1
324.951	1		32.4951	1
325.195	1		32.5195	0
325.439	3		32.544	0
325.684	1		32.5684	1
325.928	0		32.5928	2
326.172	2		32.6172	0
326.416	2		32.6416	1
326.66	4		32.666	0
326.904	1		32.6904	0
327.148	3		32.7148	0
327.393	0		32.7393	0
327.637	3		32.7637	1
327.881	1		32.7881	0
328.125	5		32.8125	0
328.369	0		32.8369	0
328.613	2		32.8613	1
328.857	0		32.8857	1
329.102	3		32.9102	1
329.346	1		32.9346	2
329.59	0		32.959	1
329.834	0		32.9834	1
330.078	4		33.0078	1
330.322	2		33.0322	0
330.566	1		33.0566	0
330.811	1		33.0811	0
331.055	3		33.1055	1
331.299	0		33.1299	0
331.543	2		33.1543	0
331.787	0		33.1787	1
332.031	3		33.2031	1
332.275	2		33.2275	1
332.52	1		33.252	1
332.764	4		33.2764	0
333.008	3		33.3008	1
333.252	1		33.3252	0
333.496	2		33.3496	2
333.74	2		33.374	2
333.984	2		33.3984	2
334.229	3		33.4228	0
334.473	2		33.4473	2
334.717	3		33.4717	0
334.961	2		33.4961	0
335.205	0		33.5205	0
335.449	2		33.5449	1
335.693	0		33.5693	0
335.938	3		33.5938	1
336.182	0		33.6182	2
336.426	3		33.6426	1
336.67	0		33.667	0
336.914	3		33.6914	2
337.158	2		33.7158	0
337.402	5		33.7402	2
337.646	1		33.7647	0
337.891	2		33.7891	2
338.135	1		33.8135	3
338.379	1		33.8379	1
338.623	1		33.8623	0
338.867	1		33.8867	0
339.111	0		33.9111	0
339.355	2		33.9355	2
339.6	0		33.96	0
339.844	2		33.9844	2
340.088	0		34.0088	0
340.332	1		34.0332	0
340.576	1		34.0576	1
340.82	1		34.082	0
341.064	3		34.1065	0
341.309	1		34.1309	0
341.553	1		34.1553	0
341.797	0		34.1797	1
342.041	2		34.2041	3
342.285	0		34.2285	1
342.529	1		34.2529	0
342.773	2		34.2773	0
343.018	1		34.3018	2
343.262	1		34.3262	1
343.506	1		34.3506	0
343.75	1		34.375	1
343.994	5		34.3994	3
344.238	3		34.4238	0
344.482	0		34.4482	0
344.727	1		34.4727	2
344.971	0		34.4971	0
345.215	0		34.5215	0
345.459	4		34.5459	3
345.703	2		34.5703	0
345.947	2		34.5947	0
346.191	2		34.6191	0
346.436	2		34.6436	1
346.68	2		34.668	0
346.924	2		34.6924	1
347.168	0		34.7168	0
347.412	0		34.7412	1
347.656	1		34.7656	2
347.9	2		34.79	0
348.145	3		34.8145	2
348.389	0		34.8389	0
348.633	3		34.8633	1
348.877	1		34.8877	1
349.121	1		34.9121	0
349.365	2		34.9365	1
349.609	0		34.9609	2
349.854	0		34.9853	0
350.098	2		35.0098	0
350.342	2		35.0342	0
350.586	1		35.0586	1
350.83	1		35.083	0
351.074	3		35.1074	1
351.318	1		35.1318	2
351.562	0		35.1562	4
351.807	1		35.1807	2
352.051	1		35.2051	1
352.295	2		35.2295	0
352.539	0		35.2539	1
352.783	0		35.2783	0
353.027	1		35.3027	0
353.271	2		35.3272	0
353.516	1		35.3516	0
353.76	2		35.376	2
354.004	3		35.4004	1
354.248	0		35.4248	0
354.492	1		35.4492	0
354.736	0		35.4736	1
354.98	1		35.498	1
355.225	3		35.5225	0
355.469	0		35.5469	0
355.713	1		35.5713	0
355.957	2		35.5957	0
356.201	2		35.6201	2
356.445	0		35.6445	0
356.689	0		35.669	0
356.934	1		35.6934	1
357.178	1		35.7178	1
357.422	1		35.7422	0
357.666	1		35.7666	2
357.91	3		35.791	0
358.154	3		35.8154	0
358.398	4		35.8398	1
358.643	1		35.8643	2
358.887	2		35.8887	1
359.131	1		35.9131	1
359.375	2		35.9375	0
359.619	1		35.9619	0
359.863	0		35.9863	2
360.107	1		36.0107	2
360.352	1		36.0352	2
360.596	1		36.0596	2
360.84	3		36.084	0
361.084	0		36.1084	0
361.328	2		36.1328	0
361.572	5		36.1572	1
361.816	1		36.1816	0
362.061	1		36.2061	0
362.305	2		36.2305	0
362.549	1		36.2549	1
362.793	3		36.2793	0
363.037	1		36.3037	0
363.281	3		36.3281	1
363.525	0		36.3525	2
363.77	4		36.377	0
364.014	1		36.4014	0
364.258	1		36.4258	1
364.502	1		36.4502	1
364.746	0		36.4746	1
364.99	5		36.499	0
365.234	3		36.5234	2
365.479	3		36.5478	1
365.723	1		36.5723	1
365.967	1		36.5967	1
366.211	2		36.6211	0
366.455	1		36.6455	0
366.699	2		36.6699	1
366.943	0		36.6943	2
367.188	1		36.7188	3
367.432	0		36.7432	0
367.676	2		36.7676	1
367.92	2		36.792	1
368.164	0		36.8164	0
368.408	0		36.8408	0
368.652	0		36.8652	2
368.896	1		36.8897	1
369.141	0		36.9141	0
369.385	2		36.9385	1
369.629	4		36.9629	0
369.873	1		36.9873	3
370.117	2		37.0117	0
370.361	1		37.0361	0
370.605	1		37.0605	1
370.85	3		37.085	1
371.094	1		37.1094	1
371.338	0		37.1338	1
371.582	0		37.1582	1
371.826	0		37.1826	1
372.07	1		37.207	0
372.314	2		37.2315	0
372.559	2		37.2559	0
372.803	3		37.2803	0
373.047	1		37.3047	0
373.291	3		37.3291	0
373.535	1		37.3535	1
373.779	1		37.3779	0
374.023	1		37.4023	1
374.268	2		37.4268	0
374.512	0		37.4512	2
374.756	3		37.4756	0
375	0		37.5	2
375.244	0		37.5244	1
375.488	0		37.5488	1
375.732	3		37.5732	2
375.977	0		37.5977	0
376.221	2		37.6221	1
376.465	0		37.6465	0
376.709	2		37.6709	0
376.953	5		37.6953	0
377.197	1		37.7197	0
377.441	1		37.7441	0
377.686	0		37.7686	0
377.93	1		37.793	1
378.174	1		37.8174	0
378.418	1		37.8418	0
378.662	2		37.8662	0
378.906	2		37.8906	2
379.15	0		37.915	0
379.395	2		37.9395	1
379.639	1		37.9639	1
379.883	1		37.9883	0
380.127	0		38.0127	1
380.371	1		38.0371	0
380.615	1		38.0615	1
380.859	0		38.0859	0
381.104	2		38.1103	1
381.348	0		38.1348	1
381.592	2		38.1592	0
381.836	0		38.1836	0
382.08	1		38.208	0
382.324	2		38.2324	0
382.568	3		38.2568	0
382.812	1		38.2812	1
383.057	1		38.3057	3
383.301	4		38.3301	1
383.545	1		38.3545	4
383.789	2		38.3789	0
384.033	0		38.4033	0
384.277	4		38.4277	0
384.521	0		38.4522	0
384.766	4		38.4766	1
385.01	2		38.501	0
385.254	2		38.5254	1
385.498	1		38.5498	1
385.742	2		38.5742	0
385.986	0		38.5986	0
386.23	0		38.623	0
386.475	2		38.6475	0
386.719	3		38.6719	0
386.963	3		38.6963	1
387.207	1		38.7207	0
387.451	0		38.7451	0
387.695	3		38.7695	1
387.939	1		38.794	1
388.184	1		38.8184	0
388.428	2		38.8428	0
388.672	2		38.8672	1
388.916	1		38.8916	0
389.16	1		38.916	1
389.404	0		38.9404	0
389.648	0		38.9648	2
389.893	3		38.9893	0
390.137	1		39.0137	1
390.381	1		39.0381	1
390.625	0		39.0625	0
390.869	1		39.0869	1
391.113	2		39.1113	0
391.357	3		39.1357	0
391.602	2		39.1602	2
391.846	3		39.1846	2
392.09	1		39.209	1
392.334	0		39.2334	1
392.578	2		39.2578	0
392.822	1		39.2822	1
393.066	0		39.3066	2
393.311	2		39.3311	0
393.555	0		39.3555	0
393.799	0		39.3799	1
394.043	1		39.4043	1
394.287	1		39.4287	2
394.531	0		39.4531	0
394.775	2		39.4775	1
395.02	2		39.502	0
395.264	1		39.5264	1
395.508	1		39.5508	0
395.752	1		39.5752	0
395.996	1		39.5996	1
396.24	1		39.624	0
396.484	1		39.6484	0
396.729	3		39.6728	0
396.973	1		39.6973	0
397.217	1		39.7217	1
397.461	2		39.7461	0
397.705	1		39.7705	1
397.949	0		39.7949	0
398.193	2		39.8193	0
398.438	0		39.8438	0
398.682	1		39.8682	1
398.926	2		39.8926	1
399.17	1		39.917	1
399.414	0		39.9414	0
399.658	1		39.9658	0
399.902	0		39.9902	0
400.146	0		40.0147	2
400.391	1		40.0391	1
400.635	1		40.0635	0
400.879	0		40.0879	3
401.123	2		40.1123	1
401.367	2		40.1367	0
401.611	0		40.1611	1
401.855	0		40.1855	0
402.1	1		40.21	0
402.344	2		40.2344	0
402.588	1		40.2588	0
402.832	2		40.2832	0
403.076	0		40.3076	0
403.32	2		40.332	1
403.564	1		40.3565	1
403.809	1		40.3809	1
404.053	0		40.4053	0
404.297	0		40.4297	0
404.541	0		40.4541	1
404.785	0		40.4785	1
405.029	1		40.5029	1
405.273	1		40.5273	0
405.518	2		40.5518	0
405.762	2		40.5762	0
406.006	1		40.6006	2
406.25	1		40.625	1
406.494	0		40.6494	0
406.738	3		40.6738	3
406.982	1		40.6982	0
407.227	2		40.7227	0
407.471	0		40.7471	0
407.715	1		40.7715	1
407.959	2		40.7959	1
408.203	0		40.8203	1
408.447	0		40.8447	0
408.691	1		40.8691	1
408.936	1		40.8936	2
409.18	2		40.918	0
409.424	3		40.9424	0
409.668	0		40.9668	0
409.912	3		40.9912	0
410.156	1		41.0156	1
410.4	2		41.04	0
410.645	2		41.0645	0
410.889	1		41.0889	0
411.133	0		41.1133	0
411.377	1		41.1377	0
411.621	1		41.1621	1
411.865	0		41.1865	0
412.109	4		41.2109	0
412.354	1		41.2353	1
412.598	2		41.2598	1
412.842	0		41.2842	1
413.086	0		41.3086	0
413.33	0		41.333	0
413.574	1		41.3574	0
413.818	2		41.3818	1
414.062	3		41.4062	1
414.307	2		41.4307	1
414.551	2		41.4551	0
414.795	0		41.4795	1
415.039	0		41.5039	1
415.283	2		41.5283	0
415.527	1		41.5527	1
415.771	2		41.5772	0
416.016	2		41.6016	0
416.26	1		41.626	0
416.504	1		41.6504	1
416.748	1		41.6748	0
416.992	2		41.6992	0
417.236	1		41.7236	0
417.48	2		41.748	0
417.725	0		41.7725	0
417.969	1		41.7969	1
418.213	2		41.8213	0
418.457	0		41.8457	0
418.701	0		41.8701	1
418.945	0		41.8945	0
419.189	1		41.919	0
419.434	1		41.9434	0
419.678	1		41.9678	0
419.922	1		41.9922	1
420.166	1		42.0166	1
420.41	2		42.041	1
420.654	0		42.0654	0
420.898	1		42.0898	0
421.143	2		42.1143	1
421.387	0		42.1387	1
421.631	0		42.1631	1
421.875	2		42.1875	1
422.119	3		42.2119	1
422.363	3		42.2363	2
422.607	0		42.2607	3
422.852	3		42.2852	0
423.096	0		42.3096	0
423.34	3		42.334	0
423.584	0		42.3584	0
423.828	0		42.3828	0
424.072	2		42.4072	2
424.316	3		42.4316	1
424.561	2		42.4561	0
424.805	0		42.4805	0
425.049	2		42.5049	0
425.293	0		42.5293	0
425.537	2		42.5537	0
425.781	1		42.5781	1
426.025	0		42.6025	0
426.27	0		42.627	0
426.514	1		42.6514	0
426.758	3		42.6758	2
427.002	0		42.7002	3
427.246	2		42.7246	0
427.49	1		42.749	1
427.734	0		42.7734	1
427.979	2		42.7978	2
428.223	0		42.8223	0
428.467	4		42.8467	0
428.711	1		42.8711	0
428.955	2		42.8955	1
429.199	2		42.9199	0
429.443	3		42.9443	1
429.688	0		42.9688	0
429.932	0		42.9932	1
430.176	1		43.0176	0
430.42	1		43.042	0
430.664	2		43.0664	0
430.908	2		43.0908	0
431.152	1		43.1152	1
431.396	1		43.1397	1
431.641	0		43.1641	1
431.885	0		43.1885	0
432.129	0		43.2129	1
432.373	2		43.2373	2
432.617	3		43.2617	1
432.861	0		43.2861	2
433.105	2		43.3105	2
433.35	0		43.335	1
433.594	2		43.3594	0
433.838	1		43.3838	2
434.082	4		43.4082	1
434.326	0		43.4326	2
434.57	1		43.457	0
434.814	1		43.4815	1
435.059	1		43.5059	0
435.303	1		43.5303	0
435.547	1		43.5547	0
435.791	1		43.5791	0
436.035	2		43.6035	1
436.279	3		43.6279	1
436.523	2		43.6523	0
436.768	0		43.6768	0
437.012	1		43.7012	1
437.256	1		43.7256	0
437.5	0		43.75	0
437.744	0		43.7744	0
437.988	0		43.7988	1
438.232	2		43.8232	0
438.477	1		43.8477	0
438.721	2		43.8721	0
438.965	2		43.8965	0
439.209	1		43.9209	0
439.453	0		43.9453	0
439.697	1		43.9697	0
439.941	3		43.9941	0
440.186	1		44.0186	0
440.43	1		44.043	1
440.674	0		44.0674	0
440.918	1		44.0918	0
441.162	2		44.1162	0
441.406	1		44.1406	1
441.65	0		44.165	0
441.895	1		44.1895	1
442.139	6		44.2139	0
442.383	0		44.2383	1
442.627	1		44.2627	0
442.871	2		44.2871	0
443.115	2		44.3115	0
443.359	2		44.3359	0
443.604	1		44.3603	0
443.848	0		44.3848	0
444.092	3		44.4092	1
444.336	0		44.4336	1
444.58	0		44.458	0
444.824	2		44.4824	0
445.068	2		44.5068	1
445.312	1		44.5312	0
445.557	2		44.5557	1
445.801	0		44.5801	0
446.045	3		44.6045	2
446.289	1		44.6289	0
446.533	2		44.6533	0
446.777	3		44.6777	0
447.021	0		44.7022	0
447.266	0		44.7266	1
447.51	1		44.751	0
447.754	0		44.7754	0
447.998	0		44.7998	0
448.242	0		44.8242	1
448.486	0		44.8486	0
448.73	0		44.873	0
448.975	0		44.8975	0
449.219	1		44.9219	0
449.463	0		44.9463	0
449.707	1		44.9707	0
449.951	0		44.9951	0
450.195	0		45.0195	0
450.439	1		45.044	1
450.684	2		45.0684	0
450.928	1		45.0928	0
451.172	1		45.1172	1
451.416	0		45.1416	0
451.66	0		45.166	0
451.904	1		45.1904	0
452.148	0		45.2148	0
452.393	0		45.2393	2
452.637	0		45.2637	0
452.881	0		45.2881	1
453.125	1		45.3125	0
453.369	0		45.3369	0
453.613	2		45.3613	0
453.857	0		45.3857	0
454.102	0		45.4102	0
454.346	1		45.4346	0
454.59	1		45.459	0
454.834	2		45.4834	1
455.078	3		45.5078	0
455.322	2		45.5322	0
455.566	1		45.5566	0
455.811	0		45.5811	0
456.055	1		45.6055	2
456.299	2		45.6299	0
456.543	0		45.6543	0
456.787	0		45.6787	0
457.031	0		45.7031	0
457.275	1		45.7275	1
457.52	2		45.752	0
457.764	0		45.7764	0
458.008	1		45.8008	0
458.252	1		45.8252	0
458.496	2		45.8496	0
458.74	1		45.874	0
458.984	0		45.8984	1
459.229	1		45.9228	0
459.473	1		45.9473	1
459.717	0		45.9717	0
459.961	1		45.9961	0
460.205	1		46.0205	0
460.449	0		46.0449	0
460.693	1		46.0693	1
460.938	0		46.0938	1
461.182	1		46.1182	1
461.426	1		46.1426	1
461.67	0		46.167	0
461.914	1		46.1914	0
462.158	1		46.2158	2
462.402	0		46.2402	0
462.646	0		46.2647	0
462.891	3		46.2891	0
463.135	0		46.3135	0
463.379	1		46.3379	0
463.623	1		46.3623	0
463.867	1		46.3867	0
464.111	2		46.4111	0
464.355	1		46.4355	0
464.6	0		46.46	0
464.844	0		46.4844	1
465.088	1		46.5088	0
465.332	2		46.5332	0
465.576	0		46.5576	0
465.82	1		46.582	0
466.064	3		46.6065	2
466.309	1		46.6309	1
466.553	1		46.6553	0
466.797	0		46.6797	1
467.041	1		46.7041	0
467.285	1		46.7285	2
467.529	3		46.7529	0
467.773	1		46.7773	1
468.018	2		46.8018	1
468.262	0		46.8262	1
468.506	1		46.8506	0
468.75	2		46.875	0
468.994	1		46.8994	0
469.238	2		46.9238	0
469.482	1		46.9482	0
469.727	0		46.9727	1
469.971	0		46.9971	1
470.215	1		47.0215	1
470.459	2		47.0459	1
470.703	0		47.0703	1
470.947	1		47.0947	1
471.191	1		47.1191	0
471.436	1		47.1436	1
471.68	1		47.168	0
471.924	0		47.1924	0
472.168	1		47.2168	1
472.412	0		47.2412	0
472.656	0		47.2656	0
472.9	3		47.29	0
473.145	0		47.3145	0
473.389	0		47.3389	0
473.633	1		47.3633	1
473.877	1		47.3877	0
474.121	0		47.4121	0
474.365	1		47.4365	1
474.609	1		47.4609	0
474.854	4		47.4853	0
475.098	3		47.5098	0
475.342	0		47.5342	1
475.586	2		47.5586	0
475.83	3		47.583	1
476.074	1		47.6074	0
476.318	0		47.6318	0
476.562	1		47.6562	0
476.807	1		47.6807	0
477.051	0		47.7051	0
477.295	2		47.7295	0
477.539	0		47.7539	1
477.783	6		47.7783	1
478.027	1		47.8027	0
478.271	2		47.8272	1
478.516	1		47.8516	0
478.76	0		47.876	0
479.004	2		47.9004	1
479.248	1		47.9248	0
479.492	0		47.9492	0
479.736	1		47.9736	0
479.98	0		47.998	0
480.225	0		48.0225	0
480.469	1		48.0469	0
480.713	0		48.0713	0
480.957	0		48.0957	0
481.201	1		48.1201	0
481.445	2		48.1445	0
481.689	0		48.169	0
481.934	1		48.1934	1
482.178	1		48.2178	1
482.422	0		48.2422	1
482.666	0		48.2666	0
482.91	1		48.291	1
483.154	0		48.3154	2
483.398	1		48.3398	0
483.643	0		48.3643	0
483.887	0		48.3887	0
484.131	1		48.4131	1
484.375	1		48.4375	0
484.619	0		48.4619	0
484.863	1		48.4863	2
485.107	1		48.5107	2
485.352	1		48.5352	0
485.596	0		48.5596	0
485.84	1		48.584	0
486.084	1		48.6084	1
486.328	2		48.6328	0
486.572	1		48.6572	0
486.816	0		48.6816	0
487.061	0		48.7061	2
487.305	0		48.7305	0
487.549	1		48.7549	0
[truncated: 50 more rows]

## Sheet: Fig.3d
Control			w/NVP
Time (ns)	Intensity		Time (ns)	Intensity
0	0		2.02637	1000
0.02441	0		2.05078	924
0.04883	1		2.0752	973
0.07324	0		2.09961	918
0.09766	0		2.12402	879
0.12207	0		2.14844	776
0.14648	0		2.17285	763
0.1709	0		2.19727	678
0.19531	0		2.22168	651
0.21973	0		2.24609	626
0.24414	0		2.27051	534
0.26855	0		2.29492	520
0.29297	0		2.31934	530
0.31738	0		2.34375	461
0.3418	0		2.36816	460
0.36621	0		2.39258	407
0.39063	0		2.41699	414
0.41504	0		2.44141	370
0.43945	0		2.46582	350
0.46387	0		2.49023	353
0.48828	0		2.51465	306
0.5127	0		2.53906	316
0.53711	0		2.56348	269
0.56152	0		2.58789	292
0.58594	0		2.6123	260
0.61035	0		2.63672	262
0.63477	0		2.66113	251
0.65918	0		2.68555	240
0.68359	0		2.70996	256
0.70801	0		2.73438	216
0.73242	0		2.75879	222
0.75684	0		2.7832	204
0.78125	0		2.80762	194
0.80566	0		2.83203	198
0.83008	0		2.85645	198
0.85449	0		2.88086	180
0.87891	0		2.90527	162
0.90332	0		2.92969	180
0.92773	0		2.9541	196
0.95215	0		2.97852	183
0.97656	0		3.00293	164
1.00098	0		3.02734	168
1.02539	0		3.05176	177
1.0498	0		3.07617	167
1.07422	0		3.10059	168
1.09863	0		3.125	165
1.12305	0		3.14941	146
1.14746	0		3.17383	167
1.17188	0		3.19824	125
1.19629	0		3.22266	146
1.2207	0		3.24707	130
1.24512	0		3.27148	125
1.26953	0		3.2959	127
1.29395	0		3.32031	119
1.31836	0		3.34473	118
1.34277	1		3.36914	108
1.36719	1		3.39355	99
1.3916	2		3.41797	104
1.41602	6		3.44238	89
1.44043	13		3.4668	101
1.46484	11		3.49121	79
1.48926	30		3.51563	80
1.51367	42		3.54004	87
1.53809	57		3.56445	77
1.5625	88		3.58887	66
1.58691	102		3.61328	81
1.61133	165		3.6377	88
1.63574	186		3.66211	74
1.66016	276		3.68652	78
1.68457	376		3.71094	76
1.70898	464		3.73535	69
1.7334	558		3.75977	67
1.75781	709		3.78418	68
1.78223	764		3.80859	78
1.80664	799		3.83301	62
1.83105	897		3.85742	66
1.85547	898		3.88184	85
1.87988	921		3.90625	55
1.9043	978		3.93066	65
1.92871	982		3.95508	59
1.95313	949		3.97949	55
1.97754	1000		4.00391	50
2.00195	935		4.02832	53
2.02637	895		4.05273	42
2.05078	862		4.07715	50
2.0752	775		4.10156	55
2.09961	761		4.12598	59
2.12402	767		4.15039	51
2.14844	727		4.1748	50
2.17285	704		4.19922	48
2.19727	604		4.22363	44
2.22168	643		4.24805	37
2.24609	549		4.27246	53
2.27051	491		4.29688	53
2.29492	504		4.32129	60
2.31934	508		4.3457	43
2.34375	452		4.37012	46
2.36816	435		4.39453	37
2.39258	438		4.41895	47
2.41699	405		4.44336	45
2.44141	397		4.46777	36
2.46582	401		4.49219	44
2.49023	354		4.5166	37
2.51465	364		4.54102	35
2.53906	344		4.56543	22
2.56348	331		4.58984	44
2.58789	321		4.61426	32
2.6123	290		4.63867	35
2.63672	308		4.66309	36
2.66113	296		4.6875	36
2.68555	288		4.71191	29
2.70996	275		4.73633	30
2.73438	257		4.76074	39
2.75879	261		4.78516	43
2.7832	267		4.80957	34
2.80762	252		4.83398	29
2.83203	238		4.8584	30
2.85645	233		4.88281	21
2.88086	216		4.90723	33
2.90527	266		4.93164	33
2.92969	198		4.95605	34
2.9541	239		4.98047	30
2.97852	210		5.00488	30
3.00293	208		5.0293	27
3.02734	193		5.05371	28
3.05176	226		5.07813	32
3.07617	154		5.10254	19
3.10059	188		5.12695	27
3.125	170		5.15137	24
3.14941	187		5.17578	33
3.17383	171		5.2002	30
3.19824	152		5.22461	27
3.22266	171		5.24902	23
3.24707	167		5.27344	28
3.27148	131		5.29785	35
3.2959	146		5.32227	28
3.32031	129		5.34668	25
3.34473	138		5.37109	29
3.36914	147		5.39551	17
3.39355	108		5.41992	22
3.41797	114		5.44434	20
3.44238	107		5.46875	20
3.4668	125		5.49316	17
3.49121	104		5.51758	15
3.51563	108		5.54199	22
3.54004	89		5.56641	24
3.56445	115		5.59082	20
3.58887	107		5.61523	25
3.61328	114		5.63965	17
3.6377	105		5.66406	15
3.66211	105		5.68848	29
3.68652	95		5.71289	20
3.71094	81		5.7373	17
3.73535	91		5.76172	17
3.75977	99		5.78613	14
3.78418	89		5.81055	17
3.80859	95		5.83496	24
3.83301	91		5.85938	18
3.85742	84		5.88379	18
3.88184	78		5.9082	17
3.90625	74		5.93262	17
3.93066	83		5.95703	18
3.95508	83		5.98145	14
3.97949	73		6.00586	24
4.00391	64		6.03027	12
4.02832	80		6.05469	20
4.05273	63		6.0791	18
4.07715	66		6.10352	17
4.10156	59		6.12793	13
4.12598	71		6.15234	13
4.15039	71		6.17676	17
4.1748	69		6.20117	20
4.19922	68		6.22559	13
4.22363	69		6.25	20
4.24805	77		6.27441	13
4.27246	56		6.29883	14
4.29688	70		6.32324	17
4.32129	47		6.34766	12
4.3457	59		6.37207	14
4.37012	50		6.39648	18
4.39453	46		6.4209	14
4.41895	65		6.44531	15
4.44336	58		6.46973	15
4.46777	58		6.49414	11
4.49219	51		6.51855	16
4.5166	49		6.54297	8
4.54102	55		6.56738	11
4.56543	48		6.5918	17
4.58984	54		6.61621	12
4.61426	47		6.64063	19
4.63867	38		6.66504	12
4.66309	44		6.68945	13
4.6875	37		6.71387	17
4.71191	44		6.73828	7
4.73633	41		6.7627	11
4.76074	49		6.78711	17
4.78516	39		6.81152	4
4.80957	46		6.83594	15
4.83398	47		6.86035	16
4.8584	35		6.88477	12
4.88281	52		6.90918	21
4.90723	32		6.93359	4
4.93164	41		6.95801	12
4.95605	40		6.98242	10
4.98047	33		7.00684	16
5.00488	33		7.03125	14
5.0293	34		7.05566	13
5.05371	42		7.08008	10
5.07813	41		7.10449	17
5.10254	30		7.12891	14
5.12695	26		7.15332	4
5.15137	20		7.17773	8
5.17578	32		7.20215	11
5.2002	26		7.22656	11
5.22461	31		7.25098	14
5.24902	27		7.27539	15
5.27344	25		7.2998	9
5.29785	28		7.32422	10
5.32227	28		7.34863	13
5.34668	29		7.37305	11
5.37109	28		7.39746	9
5.39551	38		7.42188	9
5.41992	27		7.44629	8
5.44434	29		7.4707	12
5.46875	30		7.49512	14
5.49316	26		7.51953	11
5.51758	27		7.54395	6
5.54199	25		7.56836	7
5.56641	27		7.59277	4
5.59082	28		7.61719	5
5.61523	24		7.6416	3
5.63965	31		7.66602	6
5.66406	27		7.69043	12
5.68848	29		7.71484	8
5.71289	18		7.73926	15
5.7373	24		7.76367	7
5.76172	31		7.78809	10
5.78613	26		7.8125	7
5.81055	26		7.83691	10
5.83496	28		7.86133	5
5.85938	26		7.88574	10
5.88379	29		7.91016	15
5.9082	23		7.93457	8
5.93262	28		7.95898	12
5.95703	24		7.9834	7
5.98145	34		8.00781	3
6.00586	15		8.03223	6
6.03027	28		8.05664	10
6.05469	22		8.08105	11
6.0791	19		8.10547	12
6.10352	27		8.12988	12
6.12793	24		8.1543	4
6.15234	26		8.17871	12
6.17676	16		8.20313	6
6.20117	27		8.22754	11
6.22559	18		8.25195	8
6.25	18		8.27637	10
6.27441	19		8.30078	9
6.29883	22		8.3252	6
6.32324	26		8.34961	5
6.34766	12		8.37402	3
6.37207	9		8.39844	8
6.39648	21		8.42285	12
6.4209	34		8.44727	7
6.44531	22		8.47168	11
6.46973	21		8.49609	7
6.49414	19		8.52051	6
6.51855	20		8.54492	5
6.54297	18		8.56934	12
6.56738	16		8.59375	6
6.5918	16		8.61816	5
6.61621	14		8.64258	6
6.64063	24		8.66699	7
6.66504	20		8.69141	8
6.68945	18		8.71582	9
6.71387	16		8.74023	2
6.73828	19		8.76465	10
6.7627	17		8.78906	5
6.78711	24		8.81348	10
6.81152	26		8.83789	10
6.83594	14		8.8623	8
6.86035	20		8.88672	7
6.88477	21		8.91113	8
6.90918	6		8.93555	10
6.93359	17		8.95996	9
6.95801	19		8.98438	10
6.98242	16		9.00879	4
7.00684	21		9.0332	3
7.03125	12		9.05762	4
7.05566	21		9.08203	5
7.08008	18		9.10645	2
7.10449	13		9.13086	6
7.12891	14		9.15527	9
7.15332	18		9.17969	5
7.17773	16		9.2041	8
7.20215	14		9.22852	5
7.22656	9		9.25293	4
7.25098	12		9.27734	7
7.27539	12		9.30176	4
7.2998	17		9.32617	7
7.32422	13		9.35059	4
7.34863	13		9.375	10
7.37305	15		9.39941	12
7.39746	19		9.42383	9
7.42188	14		9.44824	10
7.44629	10		9.47266	5
7.4707	17		9.49707	5
7.49512	20		9.52148	5
7.51953	14		9.5459	2
7.54395	9		9.57031	2
7.56836	19		9.59473	9
7.59277	13		9.61914	6
7.61719	17		9.64355	8
7.6416	16		9.66797	5
7.66602	14		9.69238	10
7.69043	15		9.7168	6
7.71484	12		9.74121	6
7.73926	14		9.76563	8
7.76367	19		9.79004	5
7.78809	11		9.81445	4
7.8125	10		9.83887	6
7.83691	11		9.86328	5
7.86133	18		9.8877	5
7.88574	8		9.91211	6
7.91016	19		9.93652	5
7.93457	13		9.96094	7
7.95898	14		9.98535	11
7.9834	12		10.0098	7
8.00781	17		10.0342	5
8.03223	9		10.0586	8
8.05664	13		10.083	11
8.08105	16		10.1074	7
8.10547	9		10.1318	3
8.12988	16		10.1562	3
8.1543	10		10.1807	5
8.17871	10		10.2051	4
8.20313	11		10.2295	2
8.22754	10		10.2539	3
8.25195	9		10.2783	2
8.27637	9		10.3027	5
8.30078	9		10.3271	6
8.3252	18		10.3516	6
8.34961	10		10.376	4
8.37402	13		10.4004	2
8.39844	6		10.4248	4
8.42285	21		10.4492	5
8.44727	10		10.4736	4
8.47168	14		10.498	7
8.49609	6		10.5225	1
8.52051	13		10.5469	5
8.54492	11		10.5713	6
8.56934	25		10.5957	5
8.59375	8		10.6201	4
8.61816	13		10.6445	5
8.64258	9		10.669	4
8.66699	14		10.6934	3
8.69141	11		10.7178	4
8.71582	12		10.7422	4
8.74023	18		10.7666	7
8.76465	13		10.791	5
8.78906	10		10.8154	4
8.81348	12		10.8398	3
8.83789	5		10.8643	6
8.8623	7		10.8887	3
8.88672	14		10.9131	4
8.91113	8		10.9375	4
8.93555	11		10.9619	7
8.95996	9		10.9863	7
8.98438	13		11.0107	4
9.00879	14		11.0352	6
9.0332	15		11.0596	3
9.05762	7		11.084	7
9.08203	8		11.1084	8
9.10645	9		11.1328	7
9.13086	9		11.1572	4
9.15527	5		11.1816	2
9.17969	13		11.2061	8
9.2041	13		11.2305	2
9.22852	12		11.2549	4
9.25293	11		11.2793	8
9.27734	4		11.3037	6
9.30176	10		11.3281	2
9.32617	12		11.3525	8
9.35059	12		11.377	5
9.375	14		11.4014	3
9.39941	8		11.4258	3
9.42383	10		11.4502	2
9.44824	12		11.4746	4
9.47266	9		11.499	7
9.49707	13		11.5234	1
9.52148	10		11.5479	3
9.5459	11		11.5723	5
9.57031	5		11.5967	5
9.59473	6		11.6211	4
9.61914	14		11.6455	5
9.64355	8		11.6699	3
9.66797	5		11.6943	1
9.69238	12		11.7188	8
9.7168	10		11.7432	6
9.74121	5		11.7676	3
9.76563	12		11.792	2
9.79004	7		11.8164	4
9.81445	9		11.8408	5
9.83887	13		11.8652	5
9.86328	8		11.8896	8
9.8877	5		11.9141	4
9.91211	14		11.9385	2
9.93652	4		11.9629	2
9.96094	5		11.9873	4
9.98535	14		12.0117	6
10.0098	7		12.0361	3
10.0342	4		12.0605	2
10.0586	8		12.085	2
10.083	6		12.1094	5
10.1074	4		12.1338	6
10.1318	7		12.1582	1
10.1562	12		12.1826	3
10.1807	7		12.207	6
10.2051	10		12.2315	2
10.2295	7		12.2559	5
10.2539	11		12.2803	2
10.2783	7		12.3047	3
10.3027	11		12.3291	7
10.3271	4		12.3535	5
10.3516	7		12.3779	1
10.376	4		12.4023	3
10.4004	11		12.4268	2
10.4248	8		12.4512	0
10.4492	7		12.4756	3
10.4736	8		12.5	3
10.498	9		12.5244	3
10.5225	9		12.5488	1
10.5469	6		12.5732	4
10.5713	9		12.5977	4
10.5957	9		12.6221	3
10.6201	5		12.6465	5
10.6445	7		12.6709	3
10.669	8		12.6953	1
10.6934	5		12.7197	4
10.7178	6		12.7441	1
10.7422	7		12.7686	1
10.7666	8		12.793	3
10.791	7		12.8174	2
10.8154	5		12.8418	2
10.8398	4		12.8662	4
10.8643	7		12.8906	1
10.8887	7		12.915	5
10.9131	8		12.9395	2
10.9375	6		12.9639	4
10.9619	5		12.9883	3
10.9863	4		13.0127	3
11.0107	8		13.0371	6
11.0352	3		13.0615	5
11.0596	8		13.0859	11
11.084	7		13.1104	6
11.1084	11		13.1348	1
11.1328	3		13.1592	4
11.1572	9		13.1836	3
11.1816	6		13.208	6
11.2061	4		13.2324	1
11.2305	8		13.2568	2
11.2549	4		13.2812	6
11.2793	4		13.3057	4
11.3037	6		13.3301	3
11.3281	7		13.3545	1
11.3525	10		13.3789	8
11.377	6		13.4033	3
11.4014	3		13.4277	1
11.4258	6		13.4521	0
11.4502	4		13.4766	1
11.4746	7		13.501	7
11.499	4		13.5254	5
11.5234	10		13.5498	2
11.5479	6		13.5742	2
11.5723	8		13.5986	1
11.5967	8		13.623	4
11.6211	5		13.6475	0
11.6455	3		13.6719	4
11.6699	7		13.6963	5
11.6943	5		13.7207	7
11.7188	5		13.7451	1
11.7432	4		13.7695	3
11.7676	7		13.794	5
11.792	5		13.8184	3
11.8164	4		13.8428	3
11.8408	3		13.8672	3
11.8652	8		13.8916	3
11.8896	9		13.916	4
11.9141	8		13.9404	1
11.9385	5		13.9648	3
11.9629	5		13.9893	1
11.9873	7		14.0137	3
12.0117	7		14.0381	0
12.0361	7		14.0625	0
12.0605	3		14.0869	2
12.085	5		14.1113	3
12.1094	3		14.1357	4
12.1338	3		14.1602	3
12.1582	7		14.1846	5
12.1826	8		14.209	1
12.207	12		14.2334	1
12.2315	6		14.2578	1
12.2559	7		14.2822	5
12.2803	5		14.3066	4
12.3047	5		14.3311	2
12.3291	4		14.3555	4
12.3535	7		14.3799	0
12.3779	6		14.4043	2
12.4023	6		14.4287	6
12.4268	8		14.4531	4
12.4512	4		14.4775	0
12.4756	7		14.502	2
12.5	4		14.5264	1
12.5244	4		14.5508	2
12.5488	7		14.5752	3
12.5732	2		14.5996	3
12.5977	6		14.624	4
12.6221	7		14.6484	3
12.6465	4		14.6729	3
12.6709	6		14.6973	1
12.6953	7		14.7217	2
12.7197	3		14.7461	4
12.7441	1		14.7705	5
12.7686	10		14.7949	4
12.793	7		14.8193	2
12.8174	4		14.8438	3
12.8418	8		14.8682	5
12.8662	1		14.8926	2
12.8906	4		14.917	1
12.915	4		14.9414	1
12.9395	4		14.9658	3
12.9639	4		14.9902	5
12.9883	4		15.0146	3
13.0127	5		15.0391	4
13.0371	2		15.0635	3
13.0615	5		15.0879	2
13.0859	3		15.1123	5
13.1104	9		15.1367	5
13.1348	7		15.1611	3
13.1592	10		15.1855	6
13.1836	4		15.21	4
13.208	4		15.2344	4
13.2324	8		15.2588	2
13.2568	4		15.2832	2
13.2812	6		15.3076	2
13.3057	6		15.332	1
13.3301	5		15.3565	2
13.3545	2		15.3809	6
13.3789	2		15.4053	3
13.4033	1		15.4297	4
13.4277	5		15.4541	4
13.4521	2		15.4785	5
13.4766	5		15.5029	5
13.501	1		15.5273	2
13.5254	7		15.5518	5
13.5498	5		15.5762	1
13.5742	4		15.6006	3
13.5986	5		15.625	2
13.623	2		15.6494	5
13.6475	3		15.6738	2
13.6719	5		15.6982	4
13.6963	6		15.7227	2
13.7207	10		15.7471	2
13.7451	5		15.7715	1
13.7695	3		15.7959	0
13.794	5		15.8203	2
13.8184	5		15.8447	4
13.8428	3		15.8691	1
13.8672	6		15.8936	3
13.8916	3		15.918	0
13.916	5		15.9424	4
13.9404	7		15.9668	2
13.9648	6		15.9912	2
13.9893	8		16.0156	3
14.0137	6		16.04	2
14.0381	5		16.0645	3
14.0625	5		16.0889	2
14.0869	2		16.1133	2
14.1113	6		16.1377	5
14.1357	4		16.1621	2
14.1602	5		16.1865	0
14.1846	1		16.2109	3
14.209	2		16.2354	1
14.2334	3		16.2598	2
14.2578	2		16.2842	4
14.2822	8		16.3086	1
14.3066	2		16.333	3
14.3311	5		16.3574	1
14.3555	2		16.3818	5
14.3799	2		16.4062	4
14.4043	2		16.4307	0
14.4287	4		16.4551	3
14.4531	9		16.4795	4
14.4775	4		16.5039	2
14.502	0		16.5283	1
14.5264	7		16.5527	2
14.5508	3		16.5771	2
14.5752	4		16.6016	2
14.5996	4		16.626	4
14.624	3		16.6504	2
14.6484	2		16.6748	3
14.6729	2		16.6992	2
14.6973	1		16.7236	3
14.7217	2		16.748	3
14.7461	3		16.7725	2
14.7705	2		16.7969	1
14.7949	3		16.8213	3
14.8193	5		16.8457	2
14.8438	4		16.8701	4
14.8682	3		16.8945	2
14.8926	1		16.9189	0
14.917	1		16.9434	1
14.9414	1		16.9678	2
14.9658	3		16.9922	6
14.9902	3		17.0166	3
15.0146	5		17.041	1
15.0391	3		17.0654	1
15.0635	6		17.0898	3
15.0879	4		17.1143	1
15.1123	5		17.1387	3
15.1367	2		17.1631	2
15.1611	5		17.1875	4
15.1855	3		17.2119	3
15.21	2		17.2363	1
15.2344	2		17.2607	0
15.2588	7		17.2852	2
15.2832	3		17.3096	1
15.3076	6		17.334	1
15.332	3		17.3584	2
15.3565	7		17.3828	1
15.3809	1		17.4072	3
15.4053	3		17.4316	3
15.4297	2		17.4561	4
15.4541	6		17.4805	3
15.4785	2		17.5049	2
15.5029	3		17.5293	2
15.5273	5		17.5537	3
15.5518	2		17.5781	0
15.5762	5		17.6025	3
15.6006	5		17.627	1
15.625	4		17.6514	2
15.6494	3		17.6758	0
15.6738	8		17.7002	0
15.6982	2		17.7246	6
15.7227	5		17.749	1
15.7471	4		17.7734	5
15.7715	2		17.7979	2
15.7959	5		17.8223	3
15.8203	1		17.8467	5
15.8447	2		17.8711	1
15.8691	4		17.8955	0
15.8936	1		17.9199	3
15.918	3		17.9443	0
15.9424	2		17.9688	5
15.9668	5		17.9932	2
15.9912	5		18.0176	1
16.0156	3		18.042	5
16.04	3		18.0664	1
16.0645	2		18.0908	1
16.0889	3		18.1152	0
16.1133	5		18.1396	1
16.1377	1		18.1641	3
16.1621	6		18.1885	3
16.1865	2		18.2129	2
16.2109	1		18.2373	2
16.2354	2		18.2617	1
16.2598	2		18.2861	4
16.2842	2		18.3105	3
16.3086	5		18.335	4
16.333	3		18.3594	2
16.3574	1		18.3838	0
16.3818	2		18.4082	3
16.4062	3		18.4326	3
16.4307	2		18.457	0
16.4551	4		18.4814	3
16.4795	4		18.5059	5
16.5039	2		18.5303	2
16.5283	1		18.5547	1
16.5527	1		18.5791	2
16.5771	1		18.6035	1
16.6016	3		18.6279	0
16.626	7		18.6523	3
16.6504	0		18.6768	0
16.6748	1		18.7012	1
16.6992	6		18.7256	3
16.7236	1		18.75	0
16.748	5		18.7744	4
16.7725	2		18.7988	0
16.7969	2		18.8232	4
16.8213	1		18.8477	3
16.8457	0		18.8721	5
16.8701	6		18.8965	3
16.8945	1		18.9209	2
16.9189	3		18.9453	3
16.9434	1		18.9697	2
16.9678	2		18.9941	3
16.9922	1		19.0186	2
17.0166	3		19.043	2
17.041	3		19.0674	1
17.0654	4		19.0918	1
17.0898	1		19.1162	1
17.1143	1		19.1406	0
17.1387	2		19.165	0
17.1631	2		19.1895	5
17.1875	4		19.2139	3
17.2119	4		19.2383	1
17.2363	2		19.2627	1
17.2607	3		19.2871	3
17.2852	1		19.3115	2
17.3096	5		19.3359	5
17.334	3		19.3604	3
17.3584	1		19.3848	0
17.3828	2		19.4092	2
17.4072	3		19.4336	3
17.4316	5		19.458	3
17.4561	0		19.4824	1
17.4805	3		19.5068	1
17.5049	0		19.5312	2
17.5293	2		19.5557	1
17.5537	2		19.5801	4
17.5781	2		19.6045	1
17.6025	2		19.6289	4
17.627	4		19.6533	2
17.6514	3		19.6777	0
17.6758	0		19.7021	1
17.7002	5		19.7266	0
17.7246	3		19.751	2
17.749	2		19.7754	2
17.7734	2		19.7998	1
17.7979	1		19.8242	2
17.8223	1		19.8486	3
17.8467	2		19.873	1
17.8711	0		19.8975	2
17.8955	3		19.9219	0
17.9199	5		19.9463	0
17.9443	3		19.9707	0
17.9688	1		19.9951	3
17.9932	4		20.0195	0
18.0176	2		20.0439	2
18.042	2		20.0684	4
18.0664	2		20.0928	1
18.0908	4		20.1172	1
18.1152	4		20.1416	1
18.1396	0		20.166	3
18.1641	4		20.1904	0
18.1885	0		20.2148	1
18.2129	3		20.2393	4
18.2373	2		20.2637	1
18.2617	1		20.2881	1
18.2861	2		20.3125	2
18.3105	3		20.3369	1
18.335	1		20.3613	1
18.3594	2		20.3857	3
18.3838	2		20.4102	2
18.4082	2		20.4346	1
18.4326	3		20.459	1
18.457	8		20.4834	3
18.4814	5		20.5078	2
18.5059	1		20.5322	1
18.5303	3		20.5566	1
18.5547	1		20.5811	2
18.5791	1		20.6055	1
18.6035	2		20.6299	0
18.6279	2		20.6543	3
18.6523	1		20.6787	2
18.6768	4		20.7031	1
18.7012	3		20.7275	2
18.7256	1		20.752	3
18.75	2		20.7764	1
18.7744	3		20.8008	1
18.7988	0		20.8252	2
18.8232	1		20.8496	1
18.8477	1		20.874	2
18.8721	3		20.8984	1
18.8965	2		20.9229	2
18.9209	1		20.9473	0
18.9453	1		20.9717	4
18.9697	4		20.9961	4
18.9941	4		21.0205	0
19.0186	3		21.0449	0
19.043	3		21.0693	3
19.0674	0		21.0938	2
19.0918	3		21.1182	2
19.1162	6		21.1426	0
19.1406	5		21.167	2
19.165	3		21.1914	1
19.1895	4		21.2158	4
19.2139	0		21.2402	3
19.2383	3		21.2646	4
19.2627	3		21.2891	3
19.2871	1		21.3135	1
19.3115	4		21.3379	4
19.3359	6		21.3623	2
19.3604	2		21.3867	2
19.3848	2		21.4111	2
19.4092	4		21.4355	0
19.4336	5		21.46	1
19.458	5		21.4844	1
19.4824	2		21.5088	1
19.5068	3		21.5332	4
19.5312	1		21.5576	2
19.5557	3		21.582	1
19.5801	5		21.6064	0
19.6045	8		21.6309	5
19.6289	5		21.6553	1
19.6533	2		21.6797	3
19.6777	3		21.7041	1
19.7021	2		21.7285	0
19.7266	2		21.7529	0
19.751	1		21.7773	1
19.7754	0		21.8018	3
19.7998	1		21.8262	2
19.8242	2		21.8506	0
19.8486	5		21.875	2
19.873	2		21.8994	1
19.8975	0		21.9238	2
19.9219	1		21.9482	2
19.9463	1		21.9727	2
19.9707	3		21.9971	0
19.9951	4		22.0215	0
20.0195	1		22.0459	1
20.0439	1		22.0703	0
20.0684	2		22.0947	4
20.0928	0		22.1191	0
20.1172	2		22.1436	2
20.1416	1		22.168	1
20.166	3		22.1924	0
20.1904	1		22.2168	1
20.2148	3		22.2412	1
20.2393	2		22.2656	1
20.2637	0		22.29	0
20.2881	4		22.3145	2
20.3125	1		22.3389	4
20.3369	1		22.3633	2
20.3613	2		22.3877	3
20.3857	1		22.4121	3
20.4102	0		22.4365	1
20.4346	0		22.4609	4
20.459	6		22.4854	3
20.4834	1		22.5098	1
20.5078	1		22.5342	1
20.5322	1		22.5586	0
20.5566	0		22.583	2
20.5811	5		22.6074	2
20.6055	3		22.6318	1
20.6299	2		22.6562	2
20.6543	0		22.6807	1
20.6787	0		22.7051	1
20.7031	3		22.7295	0
20.7275	2		22.7539	5
20.752	2		22.7783	1
20.7764	1		22.8027	3
20.8008	2		22.8271	1
20.8252	1		22.8516	1
20.8496	4		22.876	0
20.874	2		22.9004	2
20.8984	1		22.9248	1
20.9229	2		22.9492	0
20.9473	2		22.9736	3
20.9717	1		22.998	0
20.9961	0		23.0225	1
21.0205	5		23.0469	1
21.0449	0		23.0713	1
21.0693	2		23.0957	0
21.0938	3		23.1201	1
21.1182	4		23.1445	0
21.1426	3		23.1689	2
21.167	0		23.1934	0
21.1914	0		23.2178	1
21.2158	1		23.2422	0
21.2402	1		23.2666	2
21.2646	1		23.291	2
21.2891	1		23.3154	4
21.3135	1		23.3398	0
21.3379	2		23.3643	1
21.3623	0		23.3887	2
21.3867	2		23.4131	0
21.4111	0		23.4375	1
21.4355	0		23.4619	1
21.46	0		23.4863	1
21.4844	4		23.5107	4
21.5088	0		23.5352	1
21.5332	1		23.5596	2
21.5576	1		23.584	5
21.582	1		23.6084	1
21.6064	2		23.6328	3
21.6309	2		23.6572	0
21.6553	2		23.6816	0
21.6797	2		23.7061	0
21.7041	1		23.7305	0
21.7285	0		23.7549	2
21.7529	1		23.7793	3
21.7773	5		23.8037	1
21.8018	1		23.8281	0
21.8262	1		23.8525	0
21.8506	2		23.877	0
21.875	2		23.9014	0
21.8994	2		23.9258	1
21.9238	4		23.9502	0
21.9482	3		23.9746	2
21.9727	1		23.999	1
21.9971	1		24.0234	1
22.0215	3		24.0479	2
22.0459	1		24.0723	0
22.0703	2		24.0967	0
22.0947	3		24.1211	3
22.1191	3		24.1455	2
22.1436	3		24.1699	1
22.168	5		24.1943	0
22.1924	1		24.2188	3
22.2168	1		24.2432	1
22.2412	1		24.2676	1
22.2656	1		24.292	2
22.29	2		24.3164	0
22.3145	2		24.3408	0
22.3389	2		24.3652	0
22.3633	0		24.3896	1
22.3877	4		24.4141	0
22.4121	3		24.4385	0
22.4365	2		24.4629	1
22.4609	3		24.4873	2
22.4854	0		24.5117	1
22.5098	2		24.5361	2
22.5342	0		24.5605	0
22.5586	1		24.585	0
22.583	0		24.6094	2
22.6074	2		24.6338	3
22.6318	2		24.6582	1
22.6562	0		24.6826	2
22.6807	4		24.707	1
22.7051	2		24.7314	4
22.7295	1		24.7559	1
22.7539	2		24.7803	2
22.7783	1		24.8047	1
22.8027	1		24.8291	0
22.8271	3		24.8535	3
22.8516	1		24.8779	1
22.876	2		24.9023	1
22.9004	2		24.9268	2
22.9248	1		24.9512	1
22.9492	3		24.9756	3
22.9736	1		25	0
22.998	2		25.0244	0
23.0225	0		25.0488	2
23.0469	1		25.0732	0
23.0713	2		25.0977	1
23.0957	0		25.1221	0
23.1201	0		25.1465	2
23.1445	1		25.1709	0
23.1689	3		25.1953	0
23.1934	1		25.2197	2
23.2178	2		25.2441	4
23.2422	1		25.2686	2
23.2666	1		25.293	1
23.291	1		25.3174	0
23.3154	0		25.3418	1
23.3398	5		25.3662	2
23.3643	2		25.3906	1
23.3887	2		25.415	2
23.4131	1		25.4395	2
23.4375	1		25.4639	0
23.4619	1		25.4883	1
23.4863	3		25.5127	1
23.5107	1		25.5371	3
23.5352	3		25.5615	1
23.5596	0		25.5859	4
23.584	4		25.6104	3
23.6084	2		25.6348	1
23.6328	1		25.6592	1
23.6572	0		25.6836	1
23.6816	5		25.708	0
23.7061	2		25.7324	0
23.7305	2		25.7568	2
23.7549	0		25.7812	1
23.7793	4		25.8057	1
23.8037	1		25.8301	1
23.8281	0		25.8545	2
23.8525	1		25.8789	1
23.877	3		25.9033	0
23.9014	4		25.9277	0
23.9258	3		25.9521	1
23.9502	2		25.9766	1
23.9746	1		26.001	0
23.999	2		26.0254	3
24.0234	1		26.0498	0
24.0479	1		26.0742	1
24.0723	1		26.0986	0
24.0967	1		26.123	0
24.1211	3		26.1475	1
24.1455	2		26.1719	1
24.1699	3		26.1963	2
24.1943	2		26.2207	0
24.2188	1		26.2451	0
24.2432	0		26.2695	2
24.2676	2		26.2939	0
24.292	0		26.3184	1
24.3164	0		26.3428	2
24.3408	1		26.3672	1
24.3652	3		26.3916	0
24.3896	1		26.416	0
24.4141	0		26.4404	1
24.4385	4		26.4648	0
24.4629	0		26.4893	3
24.4873	3		26.5137	4
24.5117	1		26.5381	0
24.5361	3		26.5625	0
24.5605	1		26.5869	0
24.585	2		26.6113	1
24.6094	2		26.6357	1
24.6338	1		26.6602	2
24.6582	1		26.6846	0
24.6826	3		26.709	1
24.707	1		26.7334	0
24.7314	1		26.7578	2
24.7559	1		26.7822	0
24.7803	1		26.8066	0
24.8047	0		26.8311	1
24.8291	0		26.8555	0
24.8535	1		26.8799	1
24.8779	1		26.9043	0
24.9023	1		26.9287	0
24.9268	2		26.9531	1
24.9512	0		26.9775	0
24.9756	0		27.002	0
25	1		27.0264	1
25.0244	2		27.0508	1
25.0488	5		27.0752	1
25.0732	1		27.0996	1
25.0977	1		27.124	1
25.1221	1		27.1484	2
25.1465	1		27.1729	2
25.1709	2		27.1973	1
25.1953	2		27.2217	1
25.2197	0		27.2461	1
25.2441	0		27.2705	2
25.2686	2		27.2949	1
25.293	3		27.3193	0
25.3174	1		27.3438	1
25.3418	0		27.3682	1
25.3662	3		27.3926	1
25.3906	2		27.417	1
25.415	2		27.4414	0
25.4395	0		27.4658	2
25.4639	0		27.4902	1
25.4883	2		27.5146	1
25.5127	1		27.5391	1
25.5371	1		27.5635	0
25.5615	1		27.5879	0
25.5859	0		27.6123	1
25.6104	1		27.6367	2
25.6348	0		27.6611	0
25.6592	1		27.6855	1
25.6836	3		27.71	2
25.708	4		27.7344	1
25.7324	0		27.7588	1
25.7568	1		27.7832	1
25.7812	2		27.8076	1
25.8057	2		27.832	2
25.8301	2		27.8564	0
25.8545	1		27.8809	0
25.8789	1		27.9053	0
25.9033	1		27.9297	1
25.9277	2		27.9541	1
25.9521	3		27.9785	1
25.9766	2		28.0029	0
26.001	2		28.0273	0
26.0254	2		28.0518	1
26.0498	2		28.0762	0
26.0742	1		28.1006	0
26.0986	0		28.125	2
26.123	1		28.1494	0
26.1475	0		28.1738	0
26.1719	1		28.1982	1
26.1963	0		28.2227	0
26.2207	0		28.2471	1
26.2451	2		28.2715	1
26.2695	1		28.2959	1
26.2939	0		28.3203	0
26.3184	2		28.3447	2
26.3428	1		28.3691	4
26.3672	1		28.3936	1
26.3916	1		28.418	3
26.416	1		28.4424	0
26.4404	1		28.4668	1
26.4648	2		28.4912	1
26.4893	1		28.5156	0
26.5137	1		28.54	1
26.5381	0		28.5645	0
26.5625	1		28.5889	0
26.5869	0		28.6133	2
26.6113	2		28.6377	1
26.6357	4		28.6621	2
26.6602	3		28.6865	2
26.6846	3		28.7109	1
26.709	1		28.7354	1
26.7334	0		28.7598	0
26.7578	0		28.7842	0
26.7822	2		28.8086	2
26.8066	2		28.833	0
26.8311	0		28.8574	2
26.8555	1		28.8818	0
26.8799	1		28.9062	0
26.9043	1		28.9307	1
26.9287	2		28.9551	1
26.9531	1		28.9795	0
26.9775	1		29.0039	0
27.002	0		29.0283	0
27.0264	1		29.0527	0
27.0508	0		29.0771	2
27.0752	1		29.1016	2
27.0996	0		29.126	2
27.124	1		29.1504	2
27.1484	0		29.1748	4
27.1729	1		29.1992	0
27.1973	0		29.2236	0
27.2217	0		29.248	0
27.2461	1		29.2725	0
27.2705	0		29.2969	0
27.2949	1		29.3213	1
27.3193	2		29.3457	1
27.3438	1		29.3701	1
27.3682	2		29.3945	0
27.3926	1		29.4189	0
27.417	0		29.4434	1
27.4414	2		29.4678	1
27.4658	3		29.4922	1
27.4902	2		29.5166	1
27.5146	1		29.541	2
27.5391	0		29.5654	1
27.5635	0		29.5898	1
27.5879	1		29.6143	1
27.6123	2		29.6387	0
27.6367	1		29.6631	1
27.6611	2		29.6875	0
27.6855	0		29.7119	0
27.71	1		29.7363	2
27.7344	3		29.7607	0
27.7588	2		29.7852	0
27.7832	1		29.8096	1
27.8076	1		29.834	1
27.832	1		29.8584	1
27.8564	0		29.8828	0
27.8809	2		29.9072	0
27.9053	2		29.9316	0
27.9297	0		29.9561	2
27.9541	1		29.9805	3
27.9785	0		30.0049	2
28.0029	0		30.0293	0
28.0273	2		30.0537	1
28.0518	0		30.0781	1
28.0762	1		30.1025	0
28.1006	1		30.127	0
28.125	1		30.1514	1
28.1494	0		30.1758	0
28.1738	0		30.2002	2
28.1982	2		30.2246	0
28.2227	0		30.249	1
28.2471	0		30.2734	1
28.2715	2		30.2979	0
28.2959	2		30.3223	2
28.3203	4		30.3467	0
28.3447	1		30.3711	3
28.3691	2		30.3955	0
28.3936	0		30.4199	1
28.418	0		30.4443	0
28.4424	0		30.4688	0
28.4668	1		30.4932	0
28.4912	0		30.5176	2
28.5156	0		30.542	0
28.54	2		30.5664	2
28.5645	0		30.5908	1
28.5889	1		30.6152	2
28.6133	1		30.6396	1
28.6377	0		30.6641	0
28.6621	1		30.6885	0
28.6865	1		30.7129	0
28.7109	1		30.7373	0
28.7354	0		30.7617	1
28.7598	1		30.7861	0
28.7842	1		30.8105	2
28.8086	0		30.835	0
28.833	1		30.8594	1
28.8574	3		30.8838	1
28.8818	2		30.9082	0
28.9062	0		30.9326	0
28.9307	2		30.957	1
28.9551	1		30.9814	0
28.9795	1		31.0059	0
29.0039	1		31.0303	0
29.0283	2		31.0547	0
29.0527	0		31.0791	1
29.0771	0		31.1035	0
29.1016	1		31.1279	1
29.126	0		31.1523	2
29.1504	2		31.1768	0
29.1748	1		31.2012	1
29.1992	2		31.2256	1
29.2236	0		31.25	1
29.248	1		31.2744	1
29.2725	2		31.2988	0
29.2969	1		31.3232	0
29.3213	3		31.3477	0
29.3457	0		31.3721	0
29.3701	0		31.3965	0
29.3945	0		31.4209	0
29.4189	2		31.4453	0
29.4434	1		31.4697	0
29.4678	1		31.4941	0
29.4922	1		31.5186	0
29.5166	0		31.543	0
29.541	0		31.5674	0
29.5654	1		31.5918	0
29.5898	0		31.6162	0
29.6143	1		31.6406	3
29.6387	1		31.665	1
29.6631	2		31.6895	0
29.6875	1		31.7139	1
29.7119	4		31.7383	1
29.7363	0		31.7627	0
29.7607	0		31.7871	1
29.7852	3		31.8115	0
29.8096	0		31.8359	0
29.834	0		31.8604	2
29.8584	0		31.8848	0
29.8828	0		31.9092	0
29.9072	0		31.9336	1
29.9316	1		31.958	0
29.9561	1		31.9824	1
29.9805	0		32.0068	0
30.0049	1		32.0312	1
30.0293	1		32.0557	1
30.0537	0		32.0801	0
30.0781	2		32.1045	0
30.1025	1		32.1289	1
30.127	2		32.1533	1
30.1514	0		32.1777	0
30.1758	0		32.2022	1
30.2002	2		32.2266	2
30.2246	0		32.251	0
30.249	1		32.2754	1
30.2734	0		32.2998	1
30.2979	2		32.3242	2
30.3223	1		32.3486	1
30.3467	0		32.373	0
30.3711	0		32.3975	0
30.3955	0		32.4219	1
30.4199	0		32.4463	0
30.4443	0		32.4707	1
30.4688	1		32.4951	0
30.4932	0		32.5195	0
30.5176	0		32.544	2
30.542	1		32.5684	2
30.5664	1		32.5928	0
30.5908	2		32.6172	0
30.6152	0		32.6416	0
30.6396	1		32.666	1
30.6641	0		32.6904	1
30.6885	1		32.7148	1
30.7129	1		32.7393	0
30.7373	3		32.7637	0
30.7617	2		32.7881	1
30.7861	1		32.8125	1
30.8105	0		32.8369	0
30.835	0		32.8613	0
30.8594	1		32.8857	1
30.8838	1		32.9102	0
30.9082	2		32.9346	1
30.9326	0		32.959	1
30.957	0		32.9834	1
30.9814	0		33.0078	0
31.0059	1		33.0322	1
31.0303	3		33.0566	1
31.0547	2		33.0811	1
31.0791	0		33.1055	1
31.1035	1		33.1299	2
31.1279	0		33.1543	1
31.1523	0		33.1787	1
31.1768	2		33.2031	2
31.2012	0		33.2275	0
31.2256	0		33.252	2
31.25	0		33.2764	1
31.2744	0		33.3008	1
31.2988	1		33.3252	0
31.3232	2		33.3496	0
31.3477	1		33.374	1
31.3721	1		33.3984	0
31.3965	1		33.4228	0
31.4209	1		33.4473	1
31.4453	1		33.4717	2
31.4697	0		33.4961	0
31.4941	2		33.5205	2
31.5186	3		33.5449	0
31.543	1		33.5693	2
31.5674	1		33.5938	0
31.5918	2		33.6182	0
31.6162	4		33.6426	2
31.6406	1		33.667	0
31.665	0		33.6914	0
31.6895	1		33.7158	0
31.7139	0		33.7402	0
31.7383	1		33.7647	0
31.7627	0		33.7891	0
31.7871	0		33.8135	0
31.8115	2		33.8379	0
31.8359	2		33.8623	1
31.8604	1		33.8867	1
31.8848	0		33.9111	0
31.9092	0		33.9355	1
31.9336	1		33.96	0
31.958	1		33.9844	0
31.9824	1		34.0088	0
32.0068	2		34.0332	0
32.0312	1		34.0576	0
32.0557	1		34.082	1
32.0801	0		34.1065	1
32.1045	1		34.1309	1
32.1289	1		34.1553	1
32.1533	0		34.1797	2
32.1777	0		34.2041	0
32.2022	1		34.2285	1
32.2266	1		34.2529	1
32.251	1		34.2773	1
32.2754	2		34.3018	1
32.2998	1		34.3262	0
32.3242	1		34.3506	1
32.3486	0		34.375	0
32.373	0		34.3994	1
32.3975	1		34.4238	0
32.4219	1		34.4482	1
32.4463	1		34.4727	0
32.4707	0		34.4971	0
32.4951	0		34.5215	0
32.5195	0		34.5459	0
32.544	4		34.5703	0
32.5684	1		34.5947	3
32.5928	0		34.6191	2
32.6172	3		34.6436	0
32.6416	1		34.668	1
32.666	2		34.6924	1
32.6904	0		34.7168	0
32.7148	2		34.7412	1
32.7393	0		34.7656	1
32.7637	2		34.79	1
32.7881	0		34.8145	2
32.8125	0		34.8389	1
32.8369	3		34.8633	1
32.8613	0		34.8877	0
32.8857	1		34.9121	0
32.9102	1		34.9365	0
32.9346	2		34.9609	0
32.959	2		34.9853	0
32.9834	1		35.0098	2
33.0078	1		35.0342	2
33.0322	0		35.0586	1
33.0566	0		35.083	0
33.0811	0		35.1074	0
33.1055	0		35.1318	0
33.1299	0		35.1562	1
33.1543	2		35.1807	0
33.1787	1		35.2051	1
33.2031	1		35.2295	1
33.2275	3		35.2539	0
33.252	1		35.2783	1
33.2764	0		35.3027	1
33.3008	0		35.3272	0
33.3252	0		35.3516	1
33.3496	2		35.376	0
33.374	0		35.4004	1
33.3984	1		35.4248	1
33.4228	1		35.4492	1
33.4473	2		35.4736	2
33.4717	1		35.498	0
33.4961	0		35.5225	0
33.5205	0		35.5469	1
33.5449	2		35.5713	0
33.5693	2		35.5957	0
33.5938	0		35.6201	0
33.6182	1		35.6445	0
33.6426	1		35.669	0
33.667	1		35.6934	2
33.6914	0		35.7178	0
33.7158	0		35.7422	0
33.7402	1		35.7666	1
33.7647	1		35.791	1
33.7891	0		35.8154	0
33.8135	0		35.8398	2
33.8379	0		35.8643	0
33.8623	2		35.8887	0
33.8867	0		35.9131	1
33.9111	2		35.9375	0
33.9355	2		35.9619	1
33.96	0		35.9863	0
33.9844	1		36.0107	1
34.0088	0		36.0352	0
34.0332	1		36.0596	1
34.0576	0		36.084	1
34.082	1		36.1084	0
34.1065	0		36.1328	1
34.1309	3		36.1572	1
34.1553	0		36.1816	0
34.1797	2		36.2061	1
34.2041	1		36.2305	0
34.2285	0		36.2549	0
34.2529	2		36.2793	1
34.2773	0		36.3037	2
34.3018	0		36.3281	0
34.3262	1		36.3525	2
34.3506	0		36.377	0
34.375	1		36.4014	1
34.3994	0		36.4258	1
34.4238	0		36.4502	0
34.4482	1		36.4746	0
34.4727	0		36.499	0
34.4971	1		36.5234	2
34.5215	0		36.5478	0
34.5459	0		36.5723	0
34.5703	0		36.5967	0
34.5947	2		36.6211	0
34.6191	0		36.6455	1
34.6436	0		36.6699	0
34.668	0		36.6943	0
34.6924	0		36.7188	1
34.7168	0		36.7432	0
34.7412	0		36.7676	2
34.7656	0		36.792	1
34.79	0		36.8164	0
34.8145	1		36.8408	0
34.8389	0		36.8652	1
34.8633	0		36.8897	2
34.8877	0		36.9141	0
34.9121	0		36.9385	0
34.9365	1		36.9629	1
34.9609	2		36.9873	1
34.9853	0		37.0117	1
35.0098	0		37.0361	0
35.0342	0		37.0605	0
35.0586	1		37.085	0
35.083	1		37.1094	1
35.1074	2		37.1338	0
35.1318	0		37.1582	0
35.1562	2		37.1826	1
35.1807	0		37.207	0
35.2051	0		37.2315	1
35.2295	1		37.2559	1
35.2539	0		37.2803	0
35.2783	2		37.3047	1
35.3027	1		37.3291	2
35.3272	0		37.3535	2
35.3516	1		37.3779	1
35.376	1		37.4023	0
35.4004	0		37.4268	0
35.4248	0		37.4512	0
35.4492	1		37.4756	0
35.4736	2		37.5	1
35.498	1		37.5244	1
35.5225	1		37.5488	0
35.5469	0		37.5732	2
35.5713	1		37.5977	1
35.5957	1		37.6221	0
35.6201	2		37.6465	0
35.6445	0		37.6709	1
35.669	0		37.6953	0
35.6934	1		37.7197	1
35.7178	0		37.7441	0
35.7422	1		37.7686	2
35.7666	0		37.793	0
35.791	0		37.8174	1
35.8154	1		37.8418	1
35.8398	0		37.8662	1
35.8643	0		37.8906	0
35.8887	0		37.915	0
35.9131	1		37.9395	0
35.9375	1		37.9639	0
35.9619	0		37.9883	1
35.9863	0		38.0127	0
36.0107	0		38.0371	1
36.0352	2		38.0615	2
36.0596	0		38.0859	0
36.084	0		38.1103	1
36.1084	0		38.1348	2
36.1328	1		38.1592	0
36.1572	4		38.1836	0
36.1816	0		38.208	1
36.2061	1		38.2324	2
36.2305	0		38.2568	2
36.2549	1		38.2812	0
36.2793	0		38.3057	1
36.3037	2		38.3301	1
36.3281	0		38.3545	1
36.3525	1		38.3789	0
36.377	0		38.4033	1
36.4014	1		38.4277	1
36.4258	0		38.4522	1
36.4502	0		38.4766	0
36.4746	0		38.501	4
36.499	0		38.5254	1
36.5234	0		38.5498	0
36.5478	1		38.5742	1
36.5723	0		38.5986	0
36.5967	1		38.623	0
36.6211	0		38.6475	1
36.6455	0		38.6719	1
36.6699	0		38.6963	0
36.6943	0		38.7207	2
36.7188	0		38.7451	2
36.7432	1		38.7695	0
36.7676	1		38.794	0
36.792	0		38.8184	0
36.8164	1		38.8428	0
36.8408	1		38.8672	0
36.8652	0		38.8916	2
36.8897	1		38.916	0
36.9141	0		38.9404	0
36.9385	0		38.9648	3
36.9629	1		38.9893	0
36.9873	0		39.0137	0
37.0117	0		39.0381	1
37.0361	1		39.0625	1
37.0605	0		39.0869	1
37.085	2		39.1113	3
37.1094	0		39.1357	0
37.1338	2		39.1602	0
37.1582	0		39.1846	1
37.1826	0		39.209	1
37.207	0		39.2334	0
37.2315	1		39.2578	0
37.2559	1		39.2822	0
37.2803	0		39.3066	0
37.3047	1		39.3311	0
37.3291	0		39.3555	1
37.3535	0		39.3799	0
37.3779	1		39.4043	0
37.4023	1		39.4287	0
37.4268	1		39.4531	0
37.4512	1		39.4775	1
37.4756	0		39.502	2
37.5	0		39.5264	0
37.5244	0		39.5508	0
37.5488	0		39.5752	0
37.5732	0		39.5996	0
37.5977	0		39.624	2
37.6221	1		39.6484	0
37.6465	1		39.6728	2
37.6709	0		39.6973	0
37.6953	1		39.7217	0
37.7197	1		39.7461	0
37.7441	0		39.7705	0
37.7686	1		39.7949	1
37.793	0		39.8193	0
37.8174	0		39.8438	0
37.8418	0		39.8682	1
37.8662	0		39.8926	1
37.8906	0		39.917	1
37.915	1		39.9414	0
37.9395	0		39.9658	0
37.9639	0		39.9902	0
37.9883	0		40.0147	1
38.0127	0		40.0391	0
38.0371	0		40.0635	0
38.0615	0		40.0879	0
38.0859	0		40.1123	2
38.1103	0		40.1367	0
38.1348	0		40.1611	2
38.1592	0		40.1855	0
38.1836	1		40.21	0
38.208	1		40.2344	0
38.2324	1		40.2588	1
38.2568	1		40.2832	0
38.2812	0		40.3076	0
38.3057	1		40.332	0
38.3301	1		40.3565	0
38.3545	0		40.3809	0
38.3789	0		40.4053	0
38.4033	0		40.4297	1
38.4277	1		40.4541	0
38.4522	0		40.4785	1
38.4766	0		40.5029	1
38.501	1		40.5273	0
38.5254	0		40.5518	1
38.5498	1		40.5762	0
38.5742	0		40.6006	2
38.5986	0		40.625	0
38.623	0		40.6494	0
38.6475	1		40.6738	2
38.6719	0		40.6982	0
38.6963	0		40.7227	0
38.7207	0		40.7471	0
38.7451	0		40.7715	0
38.7695	1		40.7959	2
38.794	2		40.8203	0
38.8184	2		40.8447	1
38.8428	1		40.8691	0
38.8672	0		40.8936	1
38.8916	2		40.918	0
38.916	0		40.9424	1
38.9404	1		40.9668	1
38.9648	1		40.9912	1
38.9893	0		41.0156	0
39.0137	2		41.04	0
39.0381	0		41.0645	0
39.0625	0		41.0889	0
39.0869	2		41.1133	1
39.1113	1		41.1377	0
39.1357	0		41.1621	0
39.1602	2		41.1865	2
39.1846	4		41.2109	1
39.209	0		41.2353	1
39.2334	0		41.2598	0
39.2578	0		41.2842	2
39.2822	0		41.3086	4
39.3066	1		41.333	1
39.3311	1		41.3574	1
39.3555	1		41.3818	0
39.3799	0		41.4062	0
39.4043	1		41.4307	1
39.4287	2		41.4551	0
39.4531	0		41.4795	1
39.4775	0		41.5039	0
39.502	3		41.5283	1
39.5264	0		41.5527	0
39.5508	1		41.5772	2
39.5752	0		41.6016	0
39.5996	1		41.626	0
39.624	0		41.6504	1
39.6484	1		41.6748	0
39.6728	0		41.6992	0
39.6973	0		41.7236	0
39.7217	0		41.748	0
39.7461	1		41.7725	0
39.7705	0		41.7969	0
39.7949	0		41.8213	0
39.8193	0		41.8457	1
39.8438	1		41.8701	0
39.8682	1		41.8945	0
39.8926	0		41.919	0
39.917	1		41.9434	0
39.9414	2		41.9678	0
39.9658	1		41.9922	0
39.9902	2		42.0166	1
40.0147	2		42.041	0
40.0391	1		42.0654	1
40.0635	0		42.0898	0
40.0879	0		42.1143	1
40.1123	0		42.1387	1
40.1367	0		42.1631	0
40.1611	0		42.1875	1
40.1855	0		42.2119	0
40.21	0		42.2363	0
40.2344	0		42.2607	1
40.2588	1		42.2852	1
40.2832	0		42.3096	0
40.3076	3		42.334	0
40.332	0		42.3584	0
40.3565	0		42.3828	0
40.3809	1		42.4072	0
40.4053	0		42.4316	0
40.4297	0		42.4561	0
40.4541	0		42.4805	1
40.4785	0		42.5049	0
40.5029	0		42.5293	1
40.5273	0		42.5537	1
40.5518	1		42.5781	0
40.5762	1		42.6025	0
40.6006	0		42.627	0
40.625	0		42.6514	0
40.6494	0		42.6758	1
40.6738	1		42.7002	0
40.6982	0		42.7246	2
40.7227	0		42.749	0
40.7471	1		42.7734	0
40.7715	2		42.7978	0
40.7959	1		42.8223	2
40.8203	3		42.8467	0
40.8447	0		42.8711	0
40.8691	1		42.8955	0
40.8936	0		42.9199	0
40.918	0		42.9443	0
40.9424	1		42.9688	1
40.9668	0		42.9932	0
40.9912	1		43.0176	0
41.0156	0		43.042	1
41.04	0		43.0664	2
41.0645	0		43.0908	0
41.0889	0		43.1152	0
41.1133	1		43.1397	0
41.1377	1		43.1641	0
41.1621	2		43.1885	0
41.1865	0		43.2129	0
41.2109	0		43.2373	1
41.2353	0		43.2617	1
41.2598	0		43.2861	0
41.2842	0		43.3105	1
41.3086	0		43.335	0
41.333	0		43.3594	0
41.3574	0		43.3838	0
41.3818	2		43.4082	0
41.4062	0		43.4326	1
41.4307	0		43.457	0
41.4551	0		43.4815	0
41.4795	0		43.5059	0
41.5039	0		43.5303	0
41.5283	0		43.5547	1
41.5527	0		43.5791	0
41.5772	1		43.6035	0
41.6016	0		43.6279	0
41.626	0		43.6523	0
41.6504	0		43.6768	1
41.6748	1		43.7012	1
41.6992	1		43.7256	0
41.7236	1		43.75	1
41.748	0		43.7744	1
41.7725	0		43.7988	0
41.7969	0		43.8232	1
41.8213	2		43.8477	1
41.8457	1		43.8721	2
41.8701	0		43.8965	1
41.8945	0		43.9209	0
41.919	0		43.9453	0
41.9434	0		43.9697	1
41.9678	0		43.9941	1
41.9922	1		44.0186	0
42.0166	1		44.043	0
42.041	1		44.0674	3
42.0654	0		44.0918	0
42.0898	1		44.1162	1
42.1143	1		44.1406	0
42.1387	1		44.165	0
42.1631	1		44.1895	0
42.1875	0		44.2139	0
42.2119	1		44.2383	0
42.2363	1		44.2627	0
42.2607	1		44.2871	1
42.2852	2		44.3115	0
42.3096	0		44.3359	0
42.334	1		44.3603	0
42.3584	1		44.3848	0
42.3828	0		44.4092	0
42.4072	1		44.4336	0
42.4316	0		44.458	0
42.4561	0		44.4824	0
42.4805	0		44.5068	1
42.5049	0		44.5312	0
42.5293	0		44.5557	0
42.5537	1		44.5801	1
42.5781	3		44.6045	0
42.6025	1		44.6289	1
42.627	1		44.6533	0
42.6514	0		44.6777	1
42.6758	1		44.7022	1
42.7002	1		44.7266	0
42.7246	2		44.751	0
42.749	1		44.7754	0
42.7734	0		44.7998	2
42.7978	0		44.8242	0
42.8223	1		44.8486	1
42.8467	0		44.873	0
42.8711	0		44.8975	0
42.8955	0		44.9219	0
42.9199	1		44.9463	0
42.9443	0		44.9707	0
42.9688	1		44.9951	0
42.9932	0		45.0195	0
43.0176	0		45.044	0
43.042	0		45.0684	0
43.0664	0		45.0928	1
43.0908	0		45.1172	1
43.1152	2		45.1416	0
43.1397	0		45.166	0
43.1641	0		45.1904	1
43.1885	1		45.2148	0
43.2129	0		45.2393	0
43.2373	0		45.2637	1
43.2617	0		45.2881	0
43.2861	0		45.3125	2
43.3105	1		45.3369	1
43.335	1		45.3613	0
43.3594	2		45.3857	0
43.3838	0		45.4102	0
43.4082	1		45.4346	1
43.4326	0		45.459	0
43.457	0		45.4834	1
43.4815	1		45.5078	0
43.5059	2		45.5322	0
43.5303	0		45.5566	0
43.5547	0		45.5811	0
43.5791	1		45.6055	1
43.6035	1		45.6299	0
43.6279	1		45.6543	0
43.6523	0		45.6787	0
43.6768	1		45.7031	1
43.7012	0		45.7275	2
43.7256	1		45.752	0
43.75	0		45.7764	1
43.7744	0		45.8008	0
43.7988	0		45.8252	1
43.8232	0		45.8496	0
43.8477	1		45.874	0
43.8721	0		45.8984	0
43.8965	0		45.9228	3
43.9209	2		45.9473	1
43.9453	2		45.9717	0
43.9697	0		45.9961	1
43.9941	0		46.0205	1
44.0186	0		46.0449	0
44.043	0		46.0693	0
44.0674	0		46.0938	1
44.0918	0		46.1182	0
44.1162	0		46.1426	1
44.1406	0		46.167	0
44.165	0		46.1914	2
44.1895	0		46.2158	0
44.2139	1		46.2402	1
44.2383	0		46.2647	3
44.2627	1		46.2891	0
44.2871	1		46.3135	1
44.3115	0		46.3379	0
44.3359	1		46.3623	1
44.3603	2		46.3867	1
44.3848	0		46.4111	0
44.4092	1		46.4355	0
44.4336	2		46.46	0
44.458	0		46.4844	0
44.4824	0		46.5088	1
44.5068	0		46.5332	1
44.5312	1		46.5576	1
44.5557	1		46.582	1
44.5801	0		46.6065	0
44.6045	0		46.6309	1
44.6289	0		46.6553	0
44.6533	0		46.6797	0
44.6777	1		46.7041	1
44.7022	1		46.7285	0
44.7266	2		46.7529	1
44.751	0		46.7773	2
44.7754	0		46.8018	1
44.7998	1		46.8262	0
44.8242	1		46.8506	0
44.8486	1		46.875	0
44.873	1		46.8994	0
44.8975	0		46.9238	0
44.9219	0		46.9482	0
44.9463	0		46.9727	0
44.9707	0		46.9971	0
44.9951	0		47.0215	1
45.0195	0		47.0459	0
45.044	0		47.0703	0
45.0684	0		47.0947	2
45.0928	1		47.1191	0
45.1172	0		47.1436	0
45.1416	0		47.168	1
45.166	0		47.1924	1
45.1904	2		47.2168	0
45.2148	0		47.2412	0
45.2393	0		47.2656	1
45.2637	0		47.29	1
45.2881	1		47.3145	0
45.3125	1		47.3389	1
45.3369	0		47.3633	1
45.3613	0		47.3877	1
45.3857	0		47.4121	0
45.4102	0		47.4365	0
45.4346	0		47.4609	1
45.459	0		47.4853	0
45.4834	0		47.5098	0
45.5078	0		47.5342	2
45.5322	2		47.5586	0
45.5566	0		47.583	1
45.5811	0		47.6074	0
45.6055	0		47.6318	0
45.6299	1		47.6562	1
45.6543	2		47.6807	0
45.6787	1		47.7051	0
45.7031	0		47.7295	0
45.7275	0		47.7539	0
45.752	1		47.7783	0
45.7764	0		47.8027	0
45.8008	1		47.8272	0
45.8252	0		47.8516	0
45.8496	1		47.876	0
45.874	0		47.9004	2
45.8984	0		47.9248	1
45.9228	0		47.9492	0
45.9473	0		47.9736	0
45.9717	0		47.998	1
45.9961	0		48.0225	0
46.0205	2		48.0469	2
46.0449	0		48.0713	1
46.0693	1		48.0957	0
46.0938	1		48.1201	0
46.1182	0		48.1445	2
46.1426	0		48.169	1
46.167	0		48.1934	0
46.1914	1		48.2178	1
46.2158	0		48.2422	0
46.2402	0		48.2666	2
46.2647	0		48.291	1
46.2891	1		48.3154	1
46.3135	1		48.3398	0
46.3379	0		48.3643	0
46.3623	0		48.3887	0
46.3867	0		48.4131	1
46.4111	2		48.4375	0
46.4355	2		48.4619	0
46.46	1		48.4863	0
46.4844	0		48.5107	0
46.5088	0		48.5352	1
46.5332	1		48.5596	0
46.5576	2		48.584	0
46.582	2		48.6084	1
46.6065	0		48.6328	0
46.6309	0		48.6572	0
46.6553	0		48.6816	1
46.6797	0		48.7061	0
46.7041	0		48.7305	0
46.7285	2		48.7549	0
46.7529	0		48.7793	0
46.7773	1		48.8037	0
46.8018	1		48.8281	0
46.8262	0		48.8525	0
46.8506	1		48.877	0
46.875	2		48.9014	1
46.8994	1		48.9258	0
46.9238	1		48.9502	0
46.9482	0		48.9746	0
46.9727	0		48.999	0
46.9971	1		49.0234	0
47.0215	0		49.0478	3
47.0459	0		49.0723	0
47.0703	1		49.0967	0
47.0947	0		49.1211	0
47.1191	2		49.1455	1
47.1436	0		49.1699	0
47.168	0		49.1943	0
47.1924	1		49.2188	0
47.2168	0		49.2432	0
47.2412	1		49.2676	1
47.2656	1		49.292	2
47.29	0		49.3164	1
47.3145	2		49.3408	0
47.3389	2		49.3652	0
47.3633	1		49.3897	0
47.3877	0		49.4141	0
47.4121	0		49.4385	0
47.4365	0		49.4629	0
47.4609	0		49.4873	1
47.4853	1		49.5117	0
47.5098	0		49.5361	0
47.5342	2		49.5605	1
47.5586	0		49.585	0
47.583	1		49.6094	0
47.6074	1		49.6338	2
47.6318	0		49.6582	0
47.6562	0		49.6826	0
47.6807	0		49.707	0
47.7051	0		49.7315	0
47.7295	0		49.7559	1
47.7539	2		49.7803	0
47.7783	0		49.8047	0
47.8027	0		49.8291	0
47.8272	1		49.8535	0
47.8516	1		49.8779	0
47.876	0		49.9023	0
47.9004	0		49.9268	0
47.9248	0		49.9512	0
47.9492	1		49.9756	0
47.9736	1
47.998	0
48.0225	1
48.0469	1
48.0713	2
48.0957	1
48.1201	0
48.1445	0
48.169	0
48.1934	1
48.2178	1
48.2422	1
48.2666	0
48.291	0
48.3154	1
48.3398	0
48.3643	1
48.3887	0
48.4131	0
48.4375	0
48.4619	0
48.4863	1
48.5107	0
48.5352	0
48.5596	1
48.584	1
48.6084	0
48.6328	0
48.6572	2
48.6816	0
48.7061	1
48.7305	0
48.7549	0
[truncated: 50 more rows]

## Sheet: Fig.3g
Control			w/NVP
Distance (μm)	CPD (V)		Distance (μm)	CPD (V)
0	0.15229		0	0.28657
0.03906	0.15259		0.03906	0.28809
0.07813	0.1529		0.07813	0.28871
0.11719	0.14679		0.11719	0.29023
0.15625	0.14557		0.15625	0.28779
0.19531	0.14191		0.19531	0.28504
0.23438	0.14283		0.23438	0.28291
0.27344	0.15015		0.27344	0.28352
0.3125	0.1529		0.3125	0.28687
0.35156	0.15259		0.35156	0.28352
0.39063	0.14863		0.39063	0.28108
0.42969	0.14405		0.42969	0.28626
0.46875	0.14222		0.46875	0.28169
0.50781	0.14496		0.50781	0.2826
0.54688	0.14557		0.54688	0.28413
0.58594	0.14466		0.58594	0.28687
0.625	0.14161		0.625	0.28718
0.66406	0.14435		0.66406	0.28443
0.70313	0.15076		0.70313	0.2823
0.74219	0.15198		0.74219	0.27772
0.78125	0.14618		0.78125	0.27833
0.82031	0.14588		0.82031	0.27314
0.85937	0.14283		0.85937	0.271
0.89844	0.14557		0.89844	0.27528
0.9375	0.14801		0.9375	0.28138
0.97656	0.15595		0.97656	0.27589
1.01563	0.15625		1.01563	0.27039
1.05469	0.14985		1.05469	0.27406
1.09375	0.14863		1.09375	0.27589
1.13281	0.15412		1.13281	0.27436
1.17188	0.15778		1.17188	0.27345
1.21094	0.15656		1.21094	0.27619
1.25	0.14893		1.25	0.27223
1.28906	0.15015		1.28906	0.27253
1.32813	0.15595		1.32813	0.27619
1.36719	0.15503		1.36719	0.27802
1.40625	0.14893		1.40625	0.27985
1.44531	0.14863		1.44531	0.28443
1.48438	0.15442		1.48438	0.28474
1.52344	0.15992		1.52344	0.2826
1.5625	0.16144		1.5625	0.27558
1.60156	0.1587		1.60156	0.27375
1.64063	0.159		1.64063	0.27711
1.67969	0.15412		1.67969	0.27711
1.71875	0.15748		1.71875	0.271
1.75781	0.15473		1.75781	0.26246
1.79688	0.14832		1.79688	0.25758
1.83594	0.14924		1.83594	0.25819
1.875	0.15168		1.875	0.26154
1.91406	0.14832		1.91406	0.26612
1.95313	0.14161		1.95313	0.2646
1.99219	0.14069		1.99219	0.26093
2.03125	0.14374		2.03125	0.26215
2.07031	0.14405		2.07031	0.26063
2.10938	0.14893		2.10938	0.2649
2.14844	0.15168		2.14844	0.26673
2.1875	0.14863		2.1875	0.26215
2.22656	0.14313		2.22656	0.26398
2.26563	0.14252		2.26563	0.26429
2.30469	0.14954		2.30469	0.26124
2.34375	0.14466		2.34375	0.26398
2.38281	0.14496		2.38281	0.2646
2.42188	0.14649		2.42188	0.25849
2.46094	0.14557		2.46094	0.25361
2.5	0.14466		2.5	0.25697
2.53906	0.14313		2.53906	0.25208
2.57813	0.141		2.57813	0.25117
2.61719	0.14679		2.61719	0.25636
2.65625	0.15076		2.65625	0.25971
2.69531	0.15198		2.69531	0.25636
2.73438	0.14863		2.73438	0.253
2.77344	0.14374		2.77344	0.24567
2.8125	0.14374		2.8125	0.24171
2.85156	0.14588		2.85156	0.24415
2.89063	0.14679		2.89063	0.24598
2.92969	0.14039		2.92969	0.23896
2.96875	0.14252		2.96875	0.23835
3.00781	0.14679		3.00781	0.24079
3.04688	0.14771		3.04688	0.24171
3.08594	0.14893		3.08594	0.24018
3.125	0.15381		3.125	0.23743
3.16406	0.15046		3.16406	0.23835
3.20313	0.14863		3.20313	0.23896
3.24219	0.15137		3.24219	0.23957
3.28125	0.15687		3.28125	0.23835
3.32031	0.159		3.32031	0.23957
3.35938	0.16083		3.35938	0.23835
3.39844	0.15839		3.39844	0.24018
3.4375	0.15168		3.4375	0.24567
3.47656	0.14679		3.47656	0.24903
3.51563	0.14924		3.51563	0.24781
3.55469	0.15503		3.55469	0.24628
3.59375	0.15412		3.59375	0.24567
3.63281	0.15412		3.63281	0.24445
3.67188	0.15381		3.67188	0.23804
3.71094	0.14954		3.71094	0.23591
3.75	0.14893		3.75	0.2414
3.78906	0.15229		3.78906	0.24262
3.82813	0.15625		3.82813	0.24018
3.86719	0.15534		3.86719	0.23743
3.90625	0.14924		3.90625	0.2353
3.94531	0.15107		3.94531	0.24049
3.98438	0.15717		3.98438	0.24445
4.02344	0.15168		4.02344	0.23652
4.0625	0.14466		4.0625	0.2356
4.10156	0.14069		4.10156	0.23591
4.14063	0.1297		4.14063	0.24323
4.17969	0.12665		4.17969	0.24781
4.21875	0.13184		4.21875	0.24506
4.25781	0.13947		4.25781	0.24506
4.29688	0.14435		4.29688	0.25025
4.33594	0.14771		4.33594	0.2472
4.375	0.1471		4.375	0.24323
4.41406	0.13916		4.41406	0.24506
4.45313	0.13275		4.45313	0.24689
4.49219	0.13672		4.49219	0.24598
4.53125	0.13581		4.53125	0.23652
4.57031	0.13855		4.57031	0.22797
4.60938	0.1413		4.60938	0.22401
4.64844	0.13794		4.64844	0.23103
4.6875	0.13275		4.6875	0.22553
4.72656	0.1413		4.72656	0.21577
4.76563	0.14863		4.76563	0.21912
4.80469	0.14863		4.80469	0.22279
4.84375	0.14435		4.84375	0.21577
4.88281	0.13977		4.88281	0.2121
4.92188	0.14466		4.92188	0.21058
4.96094	0.15015		4.96094	0.21241
5	0.14801		5	0.21088
5.03906	0.14649		5.03906	0.20783
5.07813	0.14679		5.07813	0.1999
5.11719	0.14191		5.11719	0.19959
5.15625	0.14222		5.15625	0.20051
5.19531	0.14008		5.19531	0.206
5.23438	0.14039		5.23438	0.20875
5.27344	0.14161		5.27344	0.20417
5.3125	0.13764		5.3125	0.19501
5.35156	0.13306		5.35156	0.19745
5.39063	0.13367		5.39063	0.19776
5.42969	0.13367		5.42969	0.20325
5.46875	0.13001		5.46875	0.20173
5.50781	0.13245		5.50781	0.20295
5.54688	0.13886		5.54688	0.19654
5.58594	0.1355		5.58594	0.19501
5.625	0.13153		5.625	0.19745
5.66406	0.12909		5.66406	0.19959
5.70313	0.13123		5.70313	0.1941
5.74219	0.12757		5.74219	0.19837
5.78125	0.13062		5.78125	0.2002
5.82031	0.12757		5.82031	0.19593
5.85938	0.1297		5.85938	0.2002
5.89844	0.12696		5.89844	0.19501
5.9375	0.12299		5.9375	0.18555
5.97656	0.12085		5.97656	0.18494
6.01563	0.12513		6.01563	0.17914
6.05469	0.12177		6.05469	0.17762
6.09375	0.11566		6.09375	0.17212
6.13281	0.11017		6.13281	0.1706
6.17188	0.11017		6.17188	0.17365
6.21094	0.11444		6.21094	0.17029
6.25	0.11505		6.25	0.16297
6.28906	0.11353		6.28906	0.16144
6.32813	0.10803		6.32813	0.16572
6.36719	0.10132		6.36719	0.15778
6.40625	0.09827		6.40625	0.15656
6.44531	0.10071		6.44531	0.15625
6.48438	0.09888		6.48438	0.1532
6.52344	0.1004		6.52344	0.14527
6.5625	0.09735		6.5625	0.1474
6.60156	0.09461		6.60156	0.14496
6.64063	0.0885		6.64063	0.14283
6.67969	0.0882		6.67969	0.14222
6.71875	0.08759		6.71875	0.13489
6.75781	0.09033		6.75781	0.12787
6.79688	0.09308		6.79688	0.12207
6.83594	0.0882		6.83594	0.11811
6.875	0.08759		6.875	0.11414
6.91406	0.08301		6.91406	0.10712
6.95313	0.08209		6.95313	0.10163
6.99219	0.08484		6.99219	0.09552
7.03125	0.08118		7.03125	0.08393
7.07031	0.07508		7.07031	0.07721
7.10938	0.07752		7.10938	0.08148
7.14844	0.07233		7.14844	0.07447
7.1875	0.06622		7.1875	0.07233
7.22656	0.06043		7.22656	0.06409
7.26563	0.06439		7.26563	0.05829
7.30469	0.06134		7.30469	0.06165
7.34375	0.06317		7.34375	0.06012
7.38281	0.06043		7.38281	0.05371
7.42188	0.06287		7.42188	0.047
7.46094	0.06409		7.46094	0.04486
7.5	0.06256		7.5	0.04151
7.53906	0.05798		7.53906	0.04212
7.57813	0.05402		7.57813	0.04486
7.61719	0.04974		7.61719	0.03601
7.65625	0.04364		7.65625	0.03143
7.69531	0.04578		7.69531	0.03357
7.73438	0.04639		7.73438	0.02777
7.77344	0.04608		7.77344	0.03021
7.8125	0.04913		7.8125	0.03418
7.85156	0.04578		7.85156	0.03174
7.89063	0.04669		7.89063	0.0238
7.92969	0.04395		7.92969	0.02899
7.96875	0.04242		7.96875	0.03204
8.00781	0.0412		8.00781	0.02655
8.04687	0.04974		8.04687	0.02594
8.08594	0.05188		8.08594	0.02258
8.125	0.04425		8.125	0.02625
8.16406	0.0412		8.16406	0.02167
8.20313	0.04242		8.20313	0.01923
8.24219	0.03815		8.24219	0.00977
8.28125	0.04303		8.28125	0.01129
8.32031	0.04181		8.32031	0.01862
8.35938	0.0351		8.35938	0.01953
8.39844	0.03052		8.39844	0.01648
8.4375	0.02747		8.4375	0.01404
8.47656	0.02655		8.47656	0.01465
8.51562	0.02838		8.51562	0.01953
8.55469	0.02533		8.55469	0.01648
8.59375	0.02808		8.59375	0.01068
8.63281	0.02808		8.63281	0.01068
8.67188	0.0235		8.67188	0.01495
8.71094	0.0177		8.71094	0.01221
8.75	0.01892		8.75	0.01434
8.78906	0.01709		8.78906	0.01312
8.82813	0.01862		8.82813	0.01251
8.86719	0.01465		8.86719	0.00732
8.90625	0.01526		8.90625	0.01282
8.94531	0.01251		8.94531	0.01251
8.98438	0.00855		8.98438	0.00549
9.02344	0.00458		9.02344	0.0003052
9.0625	0.00916		9.0625	-0.00153
9.10156	0.00763		9.10156	0.00702
9.14063	0.00305		9.14063	0.00977
9.17969	0.00702		9.17969	0.01282
9.21875	0.01007		9.21875	0.01343
9.25781	0.01343		9.25781	0.00336
9.29688	0.00824		9.29688	0.00641
9.33594	0.00519		9.33594	0.00855
9.375	0.00519		9.375	0.00458
9.41406	0.01221		9.41406	0.00244
9.45313	0.01404		9.45313	0.00916
9.49219	0.00397		9.49219	0.01007
9.53125	0.0058		9.53125	0.01343
9.57031	0.00885		9.57031	0.00946
9.60938	0.00763		9.60938	0.00183
9.64844	0.00488		9.64844	0.00671
9.6875	0.00244		9.6875	0.0058
9.72656	0.00732		9.72656	0.00763
9.76563	0.01312		9.76563	0.00824
9.80469	0.01129		9.80469	0.00488
9.84375	0.00336		9.84375	-1.11022e-16
9.88281	0		9.88281	0.00671
9.92188	0.00458		9.92188	0.00946
9.96094	0.00946		9.96094	0.00977

## Sheet: Fig.3h
Control			w/NVP
Voltage (V)	1/C2 (1016 cm4 F-2)		Voltage (V)	1/C2 (1016 cm4 F-2)
0	16.6027		0	42.5358
0.05	16.526		0.05	42.4948
0.1	16.526		0.1	42.5768
0.15	16.526		0.15	42.4948
0.2	16.526		0.2	42.4948
0.25	16.526		0.25	42.372
0.3	16.5516		0.3	42.2903
0.35	16.5771		0.35	42.1678
0.4	16.5005		0.4	42.0047
0.45	16.2462		0.45	41.842
0.5	15.5449		0.5	41.5985
0.55	13.9998		0.55	41.1942
0.6	11.0895		0.6	40.4716
0.65	6.88298		0.65	39.1632
0.7	2.88331		0.7	36.6111
0.75	0.60458		0.75	31.0954
0.8	0.02326		0.8	19.4274
0.85	0.00924		0.85	6.68497
0.9	0.0144		0.9	0.8936
0.95	0.00363		0.95	0.000623156
1	7.71568e-05		1	0.0649
1.05	0.000191597		1.05	0.04046
1.1	0.000198264		1.1	0.00562
1.15	5.09467e-05		1.15	5.67069e-05
1.2	2.35285e-05		1.2	0.000990912
			1.25	0.000550733
			1.3	9.46634e-05

## Sheet: Fig.4a
Control-Reverse			Control-Forward			w/NVP-Reverse			w/NVP-Forward
Voltage (V)	Current density (mA cm-2)		Voltage (V)	Current density (mA cm-2)		Voltage (V)	Current density (mA cm-2)		Voltage (V)	Current density (mA cm-2)
-0.1	25.2278		-0.1	25.225		-0.1	25.7917		-0.1	25.7721
-0.04815	25.2463		-0.04815	25.1653		-0.04815	25.7462		-0.04815	25.7701
0.0037	25.2141		0.0037	25.1597		0.0037	25.7671		0.0037	25.7781
0.05555	25.1397		0.05555	25.206		0.05555	25.7775		0.05555	25.7875
0.1074	25.148		0.1074	25.1762		0.1074	25.7532		0.1074	25.7684
0.15925	25.1725		0.15925	25.0885		0.15925	25.7333		0.15925	25.7727
0.2111	25.1213		0.2111	25.1065		0.2111	25.7657		0.2111	25.7589
0.26295	25.1127		0.26295	25.1273		0.26295	25.7453		0.26295	25.7431
0.3148	25.0766		0.3148	25.0843		0.3148	25.7248		0.3148	25.7382
0.36665	25.0826		0.36665	25.0368		0.36665	25.7261		0.36665	25.7396
0.4185	25.0377		0.4185	25.0422		0.4185	25.7531		0.4185	25.7095
0.47035	25.0069		0.47035	25.055		0.47035	25.7032		0.47035	25.6999
0.5222	25.0216		0.5222	24.9565		0.5222	25.7189		0.5222	25.7092
0.57405	25.0063		0.57405	24.9429		0.57405	25.7286		0.57405	25.6794
0.62595	24.9412		0.62595	24.9342		0.62595	25.6963		0.62595	25.6761
0.6778	24.9452		0.6778	24.8501		0.6778	25.6845		0.6778	25.6534
0.72965	24.9263		0.72965	24.7692		0.72965	25.6656		0.72965	25.6481
0.7815	24.874		0.7815	24.703		0.7815	25.6324		0.7815	25.6231
0.83335	24.7101		0.83335	24.5112		0.83335	25.5899		0.83335	25.5792
0.8852	24.5235		0.8852	24.1415		0.8852	25.5012		0.8852	25.4906
0.93705	24.1479		0.93705	23.5279		0.93705	25.3204		0.93705	25.316
0.9889	23.1989		0.9889	22.1241		0.9889	24.8593		0.9889	24.8988
1.04075	20.6026		1.04075	18.1943		1.04075	23.6306		1.04075	23.7423
1.0926	13.7638		1.0926	11.0032		1.0926	20.1917		1.0926	20.4625
1.14445	1.83789		1.14445	-1.25913		1.14445	12.0479		1.14445	12.4916
1.1963	-14.9501		1.1963	-12.9325		1.1963	-0.5495		1.1963	-0.2559
1.24815	-34.5087		1.24815	-29.2871		1.24815	-19.1623		1.24815	-19.4988
1.3	-48.3945		1.3	-43.9808		1.3	-35.9706		1.3	-33.059

## Sheet: Fig.4b
	Control	w/NVP			Control	w/NVP
Wavelength(nm)	EQE (%)	EQE (%)		Wavelength(nm)	Integrated Jsc (mA/cm2)	Integrated Jsc (mA/cm2)
300	55.8856	66.4044		300	0	0
310	53.138	61.1574		310	0.00344	0.00396
320	60.2188	66.8834		320	0.0227	0.02549
330	70.6987	75.3744		330	0.08279	0.09026
340	77.6274	82.3414		340	0.18028	0.19391
350	80.4184	85.4222		350	0.29334	0.31393
360	83.9913	88.1219		360	0.42584	0.45372
370	83.5026	88.1001		370	0.59239	0.62902
380	86.7389	90.1031		380	0.77915	0.82454
390	86.0439	88.9057		390	0.97965	1.03223
400	86.7389	90.0596		400	1.24212	1.30421
410	88.2267	92.1823		410	1.54979	1.62465
420	90.3444	94.0003		420	1.87349	1.96212
430	90.8006	94.3595		430	2.18183	2.28276
440	92.0169	94.9583		440	2.53908	2.65243
450	92.4296	95.792		450	3.0199	3.14977
460	93.0377	95.3962		460	3.54425	3.69029
470	93.2984	96.3408		470	4.07394	4.23534
480	94.6342	96.6402		480	4.63624	4.81259
490	94.493	96.8099		490	5.23391	5.42393
500	94.7645	96.6119		500	5.83099	6.03418
510	94.8079	96.6119		510	6.42783	6.64251
520	94.721	96.8381		520	7.0304	7.25754
530	94.8948	96.8099		530	7.64305	7.88321
540	95.0669	97.1492		540	8.26017	8.51331
550	94.8347	96.8664		550	8.88883	9.15559
560	95.0959	97.2905		560	9.52677	9.80772
570	94.7476	96.8947		570	10.1631	10.4586
580	94.8927	96.6119		580	10.8167	11.1255
590	94.9508	96.6402		590	11.4574	11.7777
600	94.7185	96.3009		600	12.1044	12.4359
610	94.0799	96.3009		610	12.782	13.1271
620	93.8196	95.8203		620	13.4652	13.8257
630	93.4703	95.3828		630	14.1384	14.5129
640	93.2381	95.3114		640	14.8108	15.1997
650	93.0639	95.2265		650	15.4849	15.8891
660	92.6576	95.0003		660	16.1602	16.5808
670	92.6285	95.1134		670	16.859	17.2978
680	92.4834	95.3937		680	17.5676	18.027
690	92.6285	95.0998		690	18.225	18.7037
700	92.5164	94.548		700	18.8618	19.3559
710	91.9318	93.6149		710	19.5417	20.0495
720	91.6125	93.5866		720	20.1499	20.6697
730	91.6996	93.5866		730	20.7157	21.2474
740	91.7888	93.456		740	21.3532	21.8972
750	91.4847	92.6831		750	22.026	22.5805
760	88.8023	89.4173		760	22.4377	22.9971
770	78.1487	77.7584		770	22.7906	23.3491
780	54.4847	53.8855		780	23.2696	23.8246
790	27.5844	28.1076		790	23.5635	24.1181
800	12.3587	13.1394		800	23.7016	24.2606
810	5.87635	6.7972		810	23.7644	24.3293
820	3.46977	4.11163		820	23.7946	24.3645
830	2.49454	2.99364		830	23.812	24.3853
840	2.25671	2.38947		840	23.8274	24.4027
850	1.99173	2.4439		850	23.8413	24.4184
860	2.02105	2.37532		860	23.8543	24.434
870	1.95263	2.2055		870	23.8678	24.4496
880	1.83969	2.00302		880	23.8806	24.4638
890	1.54429	1.9094		890	23.8918	24.4767
900	1.37922	1.83973		900	23.9006	24.488

## Sheet: Fig.4c
w/NVP-Reverse			w/NVP-Forward
Voltage (V)	Current density (mA cm-2)		Voltage (V)	Current density (mA cm-2)
-0.1	24.5353		-0.1	24.5301
-0.04815	24.5269		-0.04815	24.5031
0.0037	24.507		0.0037	24.4631
0.05555	24.5179		0.05555	24.4951
0.1074	24.5172		0.1074	24.4762
0.15925	24.4873		0.15925	24.4792
0.2111	24.4641		0.2111	24.4605
0.26295	24.4927		0.26295	24.441
0.3148	24.4797		0.3148	24.4615
0.36665	24.4561		0.36665	24.4095
0.4185	24.4494		0.4185	24.4034
0.47035	24.4556		0.47035	24.4199
0.5222	24.4083		0.5222	24.396
0.57405	24.4102		0.57405	24.3788
0.62595	24.401		0.62595	24.3577
0.6778	24.3924		0.6778	24.3353
0.72965	24.3626		0.72965	24.3016
0.7815	24.3213		0.7815	24.2727
0.83335	24.3032		0.83335	24.2079
0.8852	24.1833		0.8852	24.0588
0.93705	23.92		0.93705	23.735
0.9889	23.3285		0.9889	22.9745
1.04075	21.6168		1.04075	20.9366
1.0926	16.9166		1.0926	16.2042
1.14445	9.16603		1.14445	8.35035
1.1963	-1.99803		1.1963	-3.02169
1.24815	-14.9146		1.24815	-15.5531
1.3	-32.1605		1.3	-28.901

## Sheet: Fig.4d
w/NVP				Control
Time (hour)	Nor. PCE (%)	Er±		Time (hour)	Nor. PCE (%)	Er±
0	100	0		0	100	0
24	99.943	1.112		24	98.431	2
48	99.254	0.93		48	97.391	2.3
72	99.229	0.926		72	95.993	2.03
96	99.218	1.102		96	95.759	3.56
120	99.21	1.1		120	89.073	3.78
168	99.21	1.2		168	86.441	4.36
192	98.811	1.722		192	83.971	4.85
216	98.921	1.563		216	81.692	4.96
240	98.282	1.788		240	78.514	5.21
264	98.118	1.851		264	77.921	5.61
288	98.671	1.993		288	74.887	5.24
336	98.329	2.012		336	68.467	5.02
360	98.416	2.123		360	66.446	5.33
384	98.145	2.232		384	63.489	5.21
408	98.282	2.531		408	61.976	5.27
432	98.118	2.114		432	58.719	5.31
456	97.98	2.523
504	96.711	2.723
552	96.513	2
600	96.123	2.333
624	96.099	2.456
696	96.345	2.552
744	96.756	2.778
792	96.345	2.639
864	95.81	2.482
912	95.866	2.734
960	95.793	2.866
1008	95.788	2.899
1080	95.701	2.901
1128	95.712	2.953

[truncated: 1 more sheets: Fig.4e]
